# Supplementary material for: Phosphotyrosine profiling identifies ephrin receptor A2 as a potential therapeutic target in esophageal squamous‐cell carcinoma
Source: Proteomics. 2015 Jan 15;15(2-3):374–82. doi: 10.1002/pmic.201400379 (PMC4309511; doi:10.1002/pmic.201400379)
Supplement: Supplementary file 1 — Table S1. List of phosphopeptides identified in cell lines used in the study [file pmic0015-0374-sd1.xlsx]

## Sheet: Phosphopeptide list
Syed et al, 2014. Phosphotyrosine profiling identifies ephrin receptor A2 as a potential therapeutic target in esophageal squamous cell carcinoma
Supporting Information Table 1. List of phosphopeptides identified from esophageal squamous cell carcinoma cell lines
Sequence	Protein Accession	Gene Symbol	Modifications	IonScore (Mascot)	XCorr (Sequest)	# Missed Cleavages	Charge	m/z (observed)	m/z (expected)	ΔM [ppm] (Mass error)
LcDFGSASHVADNDITPyLVSR	89276756	PRPF4B	C2(Carbamidomethyl); Y18(Phospho)	116		0	2	1259.06	1259.06	0.75
LcDFGSASHVADNDITPyLVSR	89276756	PRPF4B	C2(Carbamidomethyl); Y18(Phospho)	116		0	2	1259.06	1259.06	0.46
KLSLGQyDNDAGGQLPFSK	65288071	TNS3	Y7(Phospho)	101		1	3	706.67	706.67	0.02
LcDFGSASHVADNDITPyLVSR	89276756	PRPF4B	C2(Carbamidomethyl); Y18(Phospho)	101		0	2	1259.06	1259.06	0.17
LcDFGSASHVADNDITPyLVSR	89276756	PRPF4B	C2(Carbamidomethyl); Y18(Phospho)	97		0	2	1259.06	1259.06	0.46
AGKGESAGyMEPYEAQR	106879210	SHB	Y9(Phospho)	95		1	2	962.4	962.4	0.96
LcDFGSASHVADNDITPyLVSR	89276756	PRPF4B	C2(Carbamidomethyl); Y18(Phospho)	94		0	2	1259.06	1259.06	0.07
LSLGQyDNDAGGQLPFSK	65288071	TNS3	Y6(Phospho)	92		0	2	995.45	995.45	1.04
LcDFGSASHVADNDITPyLVSr	89276756	PRPF4B	C2(Carbamidomethyl); Y18(Phospho); R22(Label:13C(6))	88		0	2	1262.07	1262.07	0.32
KLSLGQyDNDAGGQLPFSK	65288071	TNS3	Y7(Phospho)	88		1	2	1059.5	1059.5	1.78
LQLDNQyAVLENQK	8923710	CDV3	Y7(Phospho)	87		0	2	878.42	878.42	-0.91
KLSLGQyDNDAGGQLPFSK	65288071	TNS3	Y7(Phospho)	86		1	3	706.67	706.67	0.45
LcDFGSASHVADNDITPyLVSR	89276756	PRPF4B	C2(Carbamidomethyl); Y18(Phospho)	85		0	2	1259.06	1259.06	0.75
LcDFGSASHVADNDITPyLVSr	89276756	PRPF4B	C2(Carbamidomethyl); Y18(Phospho); R22(Label:13C(6))	85		0	2	1262.07	1262.07	-0.16
VADPDHDHTGFLTEyVATR	66932916	MAPK1	Y15(Phospho)	83		0	3	742	742	0.44
AGKGESAGyMEPYEAQR	106879210	SHB	Y9(Phospho)	83		1	2	962.4	962.4	1.53
LcDFGSASHVADNDITPyLVSR	89276756	PRPF4B	C2(Carbamidomethyl); Y18(Phospho)	82		0	2	1259.06	1259.06	-0.7
VLEDDPEATyTTSGGKIPIR	32967311	EPHA2	Y10(Phospho)	82		1	2	1121.53	1121.54	-1.18
NAIKVPIVINPNAyDNLAIYK	148368962	PEAK1	Y14(Phospho)	81		1	3	808.43	808.43	0.18
LcDFGSASHVADNDITPyLVSR	89276756	PRPF4B	C2(Carbamidomethyl); Y18(Phospho)	80		0	2	1259.06	1259.06	2.21
KLSLGQyDNDAGGQLPFSK	65288071	TNS3	Y7(Phospho)	79		1	3	706.67	706.67	-0.15
VADPDHDHTGFLTEyVATR	66932916	MAPK1	Y15(Phospho)	78		0	3	741.99	742	-0.71
VADPDHDHTGFLTEyVATR	66932916	MAPK1	Y15(Phospho)	78		0	3	742	742	0.77
VLEDDPEATyTTSGGK	32967311	EPHA2	Y10(Phospho)	78		0	2	881.87	881.87	-0.39
VADPDHDHTGFLTEyVATR	66932916	MAPK1	Y15(Phospho)	77		0	3	742	742	0.61
VADPDHDHTGFLTEyVATR	66932916	MAPK1	Y15(Phospho)	77		0	3	742	742	2.42
VLEDDPEATYTtSGGK	32967311	EPHA2	T12(Phospho)	75		0	2	881.87	881.87	-1.78
VADPDHDHTGFLTEyVATR	66932916	MAPK1	Y15(Phospho)	75		0	3	742	742	1.51
VADPDHDHTGFLTEyVATR	66932916	MAPK1	Y15(Phospho)	75		0	3	741.99	742	-0.22
VFDKDGNGyISAAELR	4502549	CALM2	Y9(Phospho)	75		1	2	917.92	917.92	-1
LcDFGSASHVADNDITPyLVSR	89276756	PRPF4B	C2(Carbamidomethyl); Y18(Phospho)	75		0	2	1259.06	1259.06	-0.6
VLEDDPEATyTTSGGK	32967311	EPHA2	Y10(Phospho)	74		0	2	881.87	881.87	0.37
LQLDNQyAVLENQK	8923710	CDV3	Y7(Phospho)	74		0	2	878.42	878.42	0.41
KLsLGQyDNDAGGQLPFSK	65288071	TNS3	S3(Phospho); Y7(Phospho)	73		1	2	1099.48	1099.48	1.49
HADAEMTGyVVTR	4506085	MAPK13	Y9(Phospho)	73		0	2	765.33	765.33	-0.19
VFDKDGNGyISAAELR	4502549	CALM2	Y9(Phospho)	73		1	2	917.92	917.92	-1.79
GQyHTLQAGFSSR	6005830	PKP3	Y3(Phospho)	73		0	2	766.34	766.34	0.09
mEEKDySEADGLSER	30061491	EPB41L1	N-Term(Acetyl); Y6(Phospho)	73		1	2	940.87	940.87	-0.28
LcDFGSASHVADNDITPyLVSR	89276756	PRPF4B	C2(Carbamidomethyl); Y18(Phospho)	72		0	2	1259.06	1259.06	-0.22
VADPDHDHTGFLTEyVATR	66932916	MAPK1	Y15(Phospho)	72		0	3	742	742	1.92
VADPDHDHTGFLTEyVATR	66932916	MAPK1	Y15(Phospho)	72		0	3	742	742	1.68
LcDFGSASHVADNDITPyLVSr	89276756	PRPF4B	C2(Carbamidomethyl); Y18(Phospho); R22(Label:13C(6))	72		0	2	1262.07	1262.07	0.9
NAIKVPIVINPNAyDNLAIYK	148368962	PEAK1	Y14(Phospho)	71		1	3	808.43	808.43	0.56
NEEENIySVPHDSTQGK	150417981	ARHGAP35	Y7(Phospho)	70		0	2	1013.92	1013.92	-0.18
VFDKDGNGyISAAELR	4502549	CALM2	Y9(Phospho)	70		1	3	612.28	612.28	-1.07
VLEDDPEATyTTSGGKIPIR	32967311	EPHA2	Y10(Phospho)	70		1	2	1121.53	1121.54	-2.38
VADPDHDHTGFLTEyVATR	66932916	MAPK1	Y15(Phospho)	69		0	3	742	742	2.83
KSFTPDHVVyAR	42734430	PTRF	Y10(Phospho)	69		1	2	750.36	750.36	-0.43
VADPDHDHTGFLTEyVATR	66932916	MAPK1	Y15(Phospho)	69		0	3	742	742	0.61
AGkGESAGyMEPYEAQr	106879210	SHB	K3(Label:13C(6)); Y9(Phospho); R17(Label:13C(6))	69		1	2	968.42	968.42	0.08
VADPDHDHTGFLtEyVATR	66932916	MAPK1	T13(Phospho); Y15(Phospho)	69		0	2	1152.47	1152.47	0.95
KSFTPDHVVyAR	42734430	PTRF	Y10(Phospho)	69		1	2	750.36	750.36	0.3
LDycGGSGEPGGVQR	106879210	SHB	Y3(Phospho); C4(Carbamidomethyl)	69		0	2	816.33	816.33	-0.16
NAIKVPIVINPNAyDNLAIYK	148368962	PEAK1	Y14(Phospho)	68		1	3	808.43	808.43	0.64
VADPDHDHTGFLTEyVATR	66932916	MAPK1	Y15(Phospho)	68		0	3	742	742	0.44
VADPDHDHTGFLTEyVATR	66932916	MAPK1	Y15(Phospho)	68		0	3	742	742	2.33
GSHQISLDNPDyQQDFFPk	29725609	EGFR	Y12(Phospho); K19(Label:13C(6))	67		0	3	774.68	774.68	-0.42
VADPDHDHTGFLTEyVATR	66932916	MAPK1	Y15(Phospho)	67		0	2	1112.49	1112.49	-0.32
VADPDHDHTGFLTEyVATR	66932916	MAPK1	Y15(Phospho)	67		0	2	1112.49	1112.49	-0.54
VADPDHDHTGFLtEyVATR	66932916	MAPK1	T13(Phospho); Y15(Phospho)	67		0	2	1152.47	1152.47	0.74
VADPDHDHTGFLTEyVATR	66932916	MAPK1	Y15(Phospho)	67		0	3	742	742	0.36
VADPDHDHTGFLTEyVATR	66932916	MAPK1	Y15(Phospho)	67		0	3	742	742	0.69
VLEDDPEATyTTSGGKIPIR	32967311	EPHA2	Y10(Phospho)	66		1	3	748.03	748.03	0.99
LcDFGSASHVADNDITPyLVSR	89276756	PRPF4B	C2(Carbamidomethyl); Y18(Phospho)	66		0	2	1259.06	1259.06	0.85
GQyHTLQAGFSSR	6005830	PKP3	Y3(Phospho)	65		0	2	766.34	766.34	-0.39
VADPDHDHTGFLTEyVATR	66932916	MAPK1	Y15(Phospho)	65		0	2	1112.49	1112.49	1
VADPDHDHTGFLTEyVATR	66932916	MAPK1	Y15(Phospho)	64		0	3	742	742	1.02
LGEyEDVSR	50428925	TBCB	Y4(Phospho)	64		0	2	574.24	574.24	-1.83
VADPDHDHTGFLtEyVATR	66932916	MAPK1	T13(Phospho); Y15(Phospho)	64		0	2	1152.47	1152.47	0.21
AGKGESAGyMEPYEAQR	106879210	SHB	Y9(Phospho)	64		1	2	962.4	962.4	1.4
LcDFGSASHVADNDITPyLVSR	89276756	PRPF4B	C2(Carbamidomethyl); Y18(Phospho)	64		0	3	839.71	839.71	3.56
VADPDHDHTGFLtEyVATR	66932916	MAPK1	T13(Phospho); Y15(Phospho)	64		0	2	1152.47	1152.47	0.32
TMQFEPSTMVyDAcR	223029410	TLN1	Y11(Phospho); C14(Carbamidomethyl)	63		0	2	958.37	958.38	-0.98
GQyHTLQAGFSSR	6005830	PKP3	Y3(Phospho)	63		0	2	766.34	766.34	0.25
LcDFGSASHVADNDITPyLVSr	89276756	PRPF4B	C2(Carbamidomethyl); Y18(Phospho); R22(Label:13C(6))	63		0	2	1262.07	1262.07	-0.65
NAEDcLyELPENIR	7706557	C9orf78	C5(Carbamidomethyl); Y7(Phospho)	62		0	2	908.38	908.38	-0.25
ARQYTsPEEIDAQLQAEKQK	7657441	PDAP1	S6(Phospho)	62		2	3	805.05	805.05	-0.6
IIQLLDDyPK	16933546	RPLP0	Y8(Phospho)	62		0	2	649.33	649.33	0.73
SYKAPYTcGGDSDQyVLMSSPVGR	38683860	IRS2	C8(Carbamidomethyl); Y15(Phospho)	62		1	3	906.72	906.72	-1.01
VLEDDPEATyTTSGGkIPIr	32967311	EPHA2	Y10(Phospho); K16(Label:13C(6)); R20(Label:13C(6))	62		1	2	1127.55	1127.56	-0.95
sDDYMPMSPASVSAPK	38683860	IRS2	S1(Phospho)	61		0	2	881.86	881.86	0.77
VADPDHDHTGFLtEyVATR	66932916	MAPK1	T13(Phospho); Y15(Phospho)	61		0	2	1152.48	1152.47	2.65
VLEDDPEATyTTSGGkIPIr	32967311	EPHA2	Y10(Phospho); K16(Label:13C(6)); R20(Label:13C(6))	61		1	3	752.04	752.04	1.07
VADPDHDHTGFLtEyVATR	66932916	MAPK1	T13(Phospho); Y15(Phospho)	61		0	2	1152.47	1152.47	0.53
KVIySQPSAR	8393638	F11R	Y4(Phospho)	61		1	2	614.81	614.81	-1.02
NAIKVPIVINPNAyDNLAIYK	148368962	PEAK1	Y14(Phospho)	61		1	3	808.43	808.43	-0.42
ARQYTsPEEIDAQLQAEKQK	7657441	PDAP1	S6(Phospho)	61		2	3	805.05	805.05	0.16
VADPDHDHTGFLtEyVATR	66932916	MAPK1	T13(Phospho); Y15(Phospho)	61		0	2	1152.47	1152.47	2.12
LcDFGSASHVADNDITPyLVSr	89276756	PRPF4B	C2(Carbamidomethyl); Y18(Phospho); R22(Label:13C(6))	60		0	3	841.72	841.72	2.32
NEEENIySVPHDSTQGK	150417981	ARHGAP35	Y7(Phospho)	60		0	2	1013.92	1013.92	-1.86
VADPDHDHTGFLTEyVATR	66932916	MAPK1	Y15(Phospho)	60		0	3	742	742	0.69
HADAEMTGyVVTR	4506085	MAPK13	Y9(Phospho)	60		0	2	765.33	765.33	-1.07
LcDFGSASHVADNDITPyLVSR	89276756	PRPF4B	C2(Carbamidomethyl); Y18(Phospho)	59		0	3	839.71	839.71	0.94
LLAQAEGEPcyIR	187608615	TYK2	C10(Carbamidomethyl); Y11(Phospho)	59		0	2	800.37	800.37	0.8
VSLAGAcGVGGYGsr	119395754	KRT5	C7(Carbamidomethyl); S14(Phospho); R15(Label:13C(6))	59		0	2	748.83	748.84	-2.21
VLEDDPEATyTTSGGKIPIR	32967311	EPHA2	Y10(Phospho)	59		1	3	748.03	748.03	-0.16
VcEPcyEQLNR	4758528	HGS	C2(Carbamidomethyl); C5(Carbamidomethyl); Y6(Phospho)	59		0	2	774.3	774.3	-0.42
VADPDHDHTGFLTEyVATR	66932916	MAPK1	Y15(Phospho)	58		0	3	741.99	742	-0.71
SAVTTVVNPKyEGK	19743823	ITGB1	Y11(Phospho)	58		1	2	786.89	786.89	0.18
SAyGGPVGAGIR	67782365	KRT7	Y3(Phospho)	58		0	2	592.78	592.78	0.24
NEEENIySVPHDSTQGK	150417981	ARHGAP35	Y7(Phospho)	58		0	2	1013.92	1013.92	-0.6
SLLEGQEDHyNNLSASK	24234699	KRT19	Y10(Phospho)	58		0	2	992.94	992.94	0.89
VSLAGAcGVGGYGsr	119395754	KRT5	C7(Carbamidomethyl); S14(Phospho); R15(Label:13C(6))	58		0	2	748.84	748.84	-2.13
mEEKDySEADGLSER	30061491	EPB41L1	N-Term(Acetyl); Y6(Phospho)	58		1	2	940.87	940.87	-0.8
AGkGESAGyMEPYEAQr	106879210	SHB	K3(Label:13C(6)); Y9(Phospho); R17(Label:13C(6))	58		1	2	968.42	968.42	-0.74
VLEDDPEATyTTSGGKIPIR	32967311	EPHA2	Y10(Phospho)	58		1	3	748.03	748.03	-0.4
GQyHTLQAGFSSR	6005830	PKP3	Y3(Phospho)	58		0	3	511.23	511.23	0.84
VLEDDPEATyTTSGGKIPIR	32967311	EPHA2	Y10(Phospho)	58		1	2	1121.54	1121.54	-0.53
VADPDHDHTGFLTEyVATR	66932916	MAPK1	Y15(Phospho)	58		0	2	1112.49	1112.49	1.76
GSTAENAEyLR	29725609	EGFR	Y9(Phospho)	57		0	2	645.77	645.77	-0.7
HADAEMTGyVVTr	4506085	MAPK13	Y9(Phospho); R13(Label:13C(6))	57		0	2	768.34	768.34	-0.9
SHyADVDPENQNFLLESNLGKK	21361602	SLC38A2	Y3(Phospho)	57		1	3	866.73	866.73	-0.21
HADAEMTGyVVTr	4506085	MAPK13	Y9(Phospho); R13(Label:13C(6))	57		0	2	768.34	768.34	-1.38
LcDFGSASHVADNDITPyLVSR	89276756	PRPF4B	C2(Carbamidomethyl); Y18(Phospho)	57		0	2	1259.06	1259.06	0.37
VADPDHDHTGFLtEyVATR	66932916	MAPK1	T13(Phospho); Y15(Phospho)	57		0	3	768.65	768.65	0.52
VLEDDPEATyTTSGGkIPIr	32967311	EPHA2	Y10(Phospho); K16(Label:13C(6)); R20(Label:13C(6))	57		1	3	752.04	752.04	-1.61
VADPDHDHTGFLTEyVATR	66932916	MAPK1	Y15(Phospho)	56		0	3	742	742	0.36
NEEENIySVPHDSTQGK	150417981	ARHGAP35	Y7(Phospho)	56		0	3	676.28	676.28	-0.88
VQENDGKEPPPVVNyEEDAR	119964721	FER	Y15(Phospho)	56		1	3	789.02	789.02	1.1
VADPDHDHTGFLTEyVATR	66932916	MAPK1	Y15(Phospho)	56		0	3	742	742	0.28
KLSLGQyDNDAGGQLPFSK	65288071	TNS3	Y7(Phospho)	56		1	2	1059.5	1059.5	-0.41
VADPDHDHTGFLTEyVATR	66932916	MAPK1	Y15(Phospho)	56		0	3	741.99	742	-0.22
VLEDDPEATyTTSGGKIPIR	32967311	EPHA2	Y10(Phospho)	56		1	2	1121.53	1121.54	-1.18
VLEDDPEATyTTSGGKIPIR	32967311	EPHA2	Y10(Phospho)	56		1	3	748.03	748.03	0.33
LcDFGSASHVADNDITPyLVSR	89276756	PRPF4B	C2(Carbamidomethyl); Y18(Phospho)	56		0	3	839.71	839.71	4.51
IIQLLDDyPK	16933546	RPLP0	Y8(Phospho)	56		0	2	649.33	649.33	-0.11
VADPDHDHTGFLTEyVATR	66932916	MAPK1	Y15(Phospho)	56		0	3	742	742	0.03
SAyGGPVGAGIR	67782365	KRT7	Y3(Phospho)	56		0	2	592.78	592.78	-1.51
NEEENIySVPHDSTQGK	150417981	ARHGAP35	Y7(Phospho)	55		0	2	1013.92	1013.92	-0.48
VADPDHDHTGFLtEyVATR	66932916	MAPK1	T13(Phospho); Y15(Phospho)	55		0	3	768.65	768.65	2.51
SREYDQLyEEYTR	4826908	PIK3R2	Y8(Phospho)	55		1	2	916.38	916.38	0.19
GSHQISLDNPDyQQDFFPK	29725609	EGFR	Y12(Phospho)	55		0	3	772.67	772.67	0.91
VADPDHDHTGFLTEyVATR	66932916	MAPK1	Y15(Phospho)	55		0	3	742	742	2.17
GSHQISLDNPDyQQDFFPK	29725609	EGFR	Y12(Phospho)	55		0	3	772.67	772.67	0.12
KPTyDPVSEDQDPLSSDFKR	56549666	TNK2	Y4(Phospho)	54		1	3	802.03	802.03	-0.81
VADPDHDHTGFLtEyVATR	66932916	MAPK1	T13(Phospho); Y15(Phospho)	54		0	3	768.65	768.65	-0.11
VADPDHDHTGFLTEyVATR	66932916	MAPK1	Y15(Phospho)	54		0	2	1112.49	1112.49	2.2
SREYDQLyEEYTR	4826908	PIK3R2	Y8(Phospho)	54		1	2	916.38	916.38	-1.28
VADPDHDHTGFLtEyVATR	66932916	MAPK1	T13(Phospho); Y15(Phospho)	54		0	2	1152.47	1152.47	-0.85
HADAEMTGyVVTR	4506085	MAPK13	Y9(Phospho)	54		0	2	765.33	765.33	0.05
AGKGESAGyMEPYEAQR	106879210	SHB	Y9(Phospho)	54		1	3	641.94	641.94	-0.51
YVDSEGHLyTVPIR	15451856	CAV1	Y9(Phospho)	54		0	2	864.9	864.9	1.65
QQQMVVAHQySFAPDGEAR	65288071	TNS3	Y10(Phospho)	54		0	3	748	748	0.84
DKVTIADDySDPFDAKNDLK	106879210	SHB	Y9(Phospho)	54		2	3	784.02	784.02	-0.67
VSLAGAcGVGGYGsr	119395754	KRT5	C7(Carbamidomethyl); S14(Phospho); R15(Label:13C(6))	53		0	2	748.84	748.84	-0.5
SLyASSPGGVYATR	62414289	VIM	Y3(Phospho)	53		0	2	754.84	754.84	0.89
GSTAENAEyLR	29725609	EGFR	Y9(Phospho)	53		0	2	645.77	645.77	0.91
LcDFGSASHVADNDITPyLVSR	89276756	PRPF4B	C2(Carbamidomethyl); Y18(Phospho)	53		0	3	839.71	839.71	0.43
VLEDDPEATyTTSGGKIPIR	32967311	EPHA2	Y10(Phospho)	53		1	3	748.03	748.03	1.07
VADPDHDHTGFLTEyVATR	66932916	MAPK1	Y15(Phospho)	53		0	3	742	742	2.91
AGKGESAGyMEPYEAQR	106879210	SHB	Y9(Phospho)	53		1	2	962.4	962.4	-0.82
VADPDHDHTGFLTEyVATR	66932916	MAPK1	Y15(Phospho)	52		0	3	742	742	0.52
LGEyEDVSRVEK	50428925	TBCB	Y4(Phospho)	52		1	2	752.34	752.34	-0.55
HELQANcyEEVKDR	5031635	CFL1	C7(Carbamidomethyl); Y8(Phospho)	52		1	3	624.26	624.26	-2.05
LLAQAEGEPcyIR	187608615	TYK2	C10(Carbamidomethyl); Y11(Phospho)	52		0	2	800.37	800.37	0.96
SYKAPYTcGGDSDQyVLMSSPVGR	38683860	IRS2	C8(Carbamidomethyl); Y15(Phospho)	52		1	3	906.72	906.72	0.8
VADPDHDHTGFLTEyVATR	66932916	MAPK1	Y15(Phospho)	52		0	3	741.99	742	-0.71
SLEATDSAFDNPDyWHSr	54792100	ERBB3	Y14(Phospho); R18(Label:13C(6))	52		0	3	732.97	732.97	1.18
SDDymPmSPASVSAPK	38683860	IRS2	Y4(Phospho); M5(Oxidation); M7(Oxidation)	52		0	2	897.85	897.85	-0.85
WDTGENPIyKSAVTTVVNPK	19743823	ITGB1	Y9(Phospho)	52		1	3	767.04	767.04	-0.67
VADPDHDHTGFLTEyVATR	66932916	MAPK1	Y15(Phospho)	52		0	2	1112.49	1112.49	0.56
VADPDHDHTGFLTEyVATR	66932916	MAPK1	Y15(Phospho)	52		0	3	742	742	0.28
VADPDHDHTGFLTEyVATR	66932916	MAPK1	Y15(Phospho)	52		0	3	742	742	0.03
TSsEDNLyLAVLR	41322923	PLEC	S3(Phospho); Y8(Phospho)	52		0	2	820.85	820.85	-0.28
SLYASSPGGVYAtR	62414289	VIM	T13(Phospho)	51		0	2	754.84	754.84	-0.24
KPTyDPVSEDQDPLSSDFKR	56549666	TNK2	Y4(Phospho)	51		1	3	802.03	802.03	0.41
NEEENIySVPHDSTQGK	150417981	ARHGAP35	Y7(Phospho)	51		0	3	676.28	676.28	-0.52
mEEkDySEADGLSEr	30061491	EPB41L1	N-Term(Acetyl); K4(Label:13C(6)); Y6(Phospho); R15(Label:13C(6))	51		1	2	946.89	946.89	-1.68
LSLGQyDNDAGGQLPFSK	65288071	TNS3	Y6(Phospho)	51		0	2	995.45	995.45	0.61
SYKAPYTcGGDSDQyVLmSSPVGR	38683860	IRS2	C8(Carbamidomethyl); Y15(Phospho); M18(Oxidation)	51		1	3	912.06	912.06	1.43
VLEDDPEATyTTSGGkIPIr	32967311	EPHA2	Y10(Phospho); K16(Label:13C(6)); R20(Label:13C(6))	51		1	3	752.04	752.04	-0.23
VADPDHDHTGFLtEyVATR	66932916	MAPK1	T13(Phospho); Y15(Phospho)	51		0	3	768.65	768.65	-0.19
mEEKDySEADGLSER	30061491	EPB41L1	N-Term(Acetyl); Y6(Phospho)	51		1	2	940.87	940.87	2.38
EAKPNGIFKGSTAENAEyLR	29725609	EGFR	Y18(Phospho)	51		1	3	759.03	759.03	-0.17
ASSPAESSPEDSGyMR	38683860	IRS2	Y14(Phospho)	50		0	2	875.83	875.84	-0.57
VADPDHDHTGFLTEyVATR	66932916	MAPK1	Y15(Phospho)	50		0	3	742	742	1.18
VSLAGAcGVGGYGsr	119395754	KRT5	C7(Carbamidomethyl); S14(Phospho); R15(Label:13C(6))	50		0	2	748.84	748.84	-0.42
GSHQISLDNPDyQQDFFPK	29725609	EGFR	Y12(Phospho)	50		0	3	772.67	772.67	0.2
LcDFGSASHVADNDITPyLVSR	89276756	PRPF4B	C2(Carbamidomethyl); Y18(Phospho)	50		0	3	839.71	839.71	-0.37
VADPDHDHTGFLtEyVATR	66932916	MAPK1	T13(Phospho); Y15(Phospho)	50		0	3	768.65	768.65	-0.11
LcDFGSASHVADNDITPyLVSR	89276756	PRPF4B	C2(Carbamidomethyl); Y18(Phospho)	49		0	3	839.71	839.71	0.43
LcDFGSASHVADNDITPyLVSR	89276756	PRPF4B	C2(Carbamidomethyl); Y18(Phospho)	49		0	3	839.71	839.71	2.98
LcDFGSASHVADNDITPyLVSR	89276756	PRPF4B	C2(Carbamidomethyl); Y18(Phospho)	49		0	3	839.71	839.71	1.74
NAIKVPIVINPNAyDNLAIYK	148368962	PEAK1	Y14(Phospho)	49		1	3	808.43	808.43	0.41
AGkGESAGyMEPYEAQr	106879210	SHB	K3(Label:13C(6)); Y9(Phospho); R17(Label:13C(6))	49		1	2	968.42	968.42	0.71
kLSLGQyDNDAGGQLPFSk	65288071	TNS3	K1(Label:13C(6)); Y7(Phospho); K19(Label:13C(6))	49		1	3	710.68	710.68	-1.26
VADPDHDHTGFLtEyVATR	66932916	MAPK1	T13(Phospho); Y15(Phospho)	49		0	3	768.65	768.65	1
LDycGGSGEPGGVQR	106879210	SHB	Y3(Phospho); C4(Carbamidomethyl)	49		0	2	816.33	816.33	0.22
LcDFGSASHVADNDITPyLVSR	89276756	PRPF4B	C2(Carbamidomethyl); Y18(Phospho)	49		0	3	839.71	839.71	3.49
GSHQISLDNPDyQQDFFPK	29725609	EGFR	Y12(Phospho)	49		0	3	772.67	772.67	-2.41
KLSLGQyDNDAGGQLPFSK	65288071	TNS3	Y7(Phospho)	49		1	3	706.67	706.67	-0.59
LcDFGSASHVADNDITPyLVSR	89276756	PRPF4B	C2(Carbamidomethyl); Y18(Phospho)	49		0	3	839.71	839.71	1.01
KAQDcyFMK	4506537	RIPK2	C5(Carbamidomethyl); Y6(Phospho)	48		1	2	635.75	635.75	-0.65
VADPDHDHTGFLtEyVATR	66932916	MAPK1	T13(Phospho); Y15(Phospho)	48		0	2	1152.47	1152.47	-0.53
VADPDHDHTGFLTEyVATR	66932916	MAPK1	Y15(Phospho)	48		0	3	742	742	1.02
WDsYENLSADGEVLHTQGPVDGSLyAK	65288071	TNS3	S3(Phospho); Y25(Phospho)	48		0	3	1037.77	1037.77	-0.37
LcDFGSASHVADNDITPyLVSR	89276756	PRPF4B	C2(Carbamidomethyl); Y18(Phospho)	48		0	3	839.71	839.71	0.87
LcDFGSASHVADNDITPyLVSR	89276756	PRPF4B	C2(Carbamidomethyl); Y18(Phospho)	48		0	3	839.71	839.71	-0.66
ALDyYMLR	223029410	TLN1	Y4(Phospho)	48		0	2	562.75	562.75	0.78
WKLEDYFETDSSySDANNFIR	4503787	FRK	Y13(Phospho)	48		1	3	894.05	894.05	0.43
GQyHTLQAGFSSr	6005830	PKP3	Y3(Phospho); R13(Label:13C(6))	48		0	2	769.35	769.35	1.05
LcDFGSASHVADNDITPyLVSr	89276756	PRPF4B	C2(Carbamidomethyl); Y18(Phospho); R22(Label:13C(6))	48		0	3	841.72	841.72	-0.22
KAQDcyFMK	4506537	RIPK2	C5(Carbamidomethyl); Y6(Phospho)	48		1	2	635.75	635.75	-0.75
HADAEMTGyVVTR	4506085	MAPK13	Y9(Phospho)	48		0	2	765.33	765.33	1.17
VADPDHDHTGFLtEyVATR	66932916	MAPK1	T13(Phospho); Y15(Phospho)	48		0	3	768.65	768.65	0.36
TYVDPHTyEDPNQAVLK	32967311	EPHA2	Y8(Phospho)	48		0	3	690.65	690.65	0.07
VADPDHDHTGFLTEyVATR	66932916	MAPK1	Y15(Phospho)	48		0	3	742	742	0.52
LcDFGSASHVADNDITPyLVSR	89276756	PRPF4B	C2(Carbamidomethyl); Y18(Phospho)	48		0	3	839.71	839.71	1.09
LSSARPGGLGSSSLyGLGASRPR	67782365	KRT7	Y15(Phospho)	48		0	3	776.06	776.06	0.2
DWEDDsDEDMSNFDR	23308579	PTGES3	S6(Phospho)	48		0	2	978.32	978.32	0.6
VADPDHDHTGFLTEyVATR	66932916	MAPK1	Y15(Phospho)	47		0	3	742	742	-0.05
NIILEEGKEILVGDVGQTVDDPYAtFVK	5031635	CFL1	T25(Phospho)	47		1	3	1048.19	1048.19	0.22
KAQDcyFMK	4506537	RIPK2	C5(Carbamidomethyl); Y6(Phospho)	47		1	2	635.75	635.75	-1.81
VSLAGAcGVGGYGsR	119395754	KRT5	C7(Carbamidomethyl); S14(Phospho)	47		0	2	745.83	745.83	-1.74
SDDyMPMSPASVSAPK	38683860	IRS2	Y4(Phospho)	47		0	2	881.86	881.86	0.15
WDsYENLSADGEVLHTQGPVDGSLyAK	65288071	TNS3	S3(Phospho); Y25(Phospho)	47		0	3	1037.77	1037.77	0.81
APYTcGGDSDQyVLMSSPVGR	38683860	IRS2	C5(Carbamidomethyl); Y12(Phospho)	47		0	2	1170.49	1170.49	-0.41
KSFTPDHVVyAR	42734430	PTRF	Y10(Phospho)	47		1	2	750.36	750.36	0.22
SLLEGQEDHyNNLSASK	24234699	KRT19	Y10(Phospho)	47		0	3	662.29	662.29	1.5
VADPDHDHTGFLtEyVATR	66932916	MAPK1	T13(Phospho); Y15(Phospho)	47		0	3	768.65	768.65	0.36
KPtYDPVSEDQDPLSSDFKR	56549666	TNK2	T3(Phospho)	47		1	3	802.03	802.03	1.25
HELQANcyEEVKDR	5031635	CFL1	C7(Carbamidomethyl); Y8(Phospho)	47		1	3	624.26	624.26	-0.09
NEEENIySVPHDSTQGk	150417981	ARHGAP35	Y7(Phospho); K17(Label:13C(6))	46		0	2	1016.93	1016.93	-2.69
TMQFEPSTMVyDAcR	223029410	TLN1	Y11(Phospho); C14(Carbamidomethyl)	46		0	2	958.38	958.38	0.62
VADPDHDHTGFLtEyVATR	66932916	MAPK1	T13(Phospho); Y15(Phospho)	46		0	3	768.65	768.65	1.95
DWEDDsDEDMSNFDR	23308579	PTGES3	S6(Phospho)	46		0	2	978.32	978.32	-0.96
FLEDDPSDPTyTSSLGGKIPIR	17975768	EPHB3	Y11(Phospho)	46		1	3	830.06	830.06	1.44
LGEyEDVSRVEK	50428925	TBCB	Y4(Phospho)	46		1	2	752.34	752.34	-1.36
LcDFGSASHVADNDITPYLVsR	89276756	PRPF4B	C2(Carbamidomethyl); S21(Phospho)	46		0	3	839.71	839.71	0.07
VADPDHDHTGFLtEyVATR	66932916	MAPK1	T13(Phospho); Y15(Phospho)	46		0	3	768.65	768.65	0.36
GSHQISLDNPDyQQDFFPK	29725609	EGFR	Y12(Phospho)	46		0	3	772.67	772.67	0.12
VLEDDPEATyTTSGGkIPIr	32967311	EPHA2	Y10(Phospho); K16(Label:13C(6)); R20(Label:13C(6))	46		1	3	752.04	752.04	-2.26
VADPDHDHTGFLTEyVATR	66932916	MAPK1	Y15(Phospho)	46		0	3	742	742	1.26
LcDFGSASHVADNDITPyLVSR	89276756	PRPF4B	C2(Carbamidomethyl); Y18(Phospho)	45		0	3	839.71	839.71	-0.37
YTGyLcR	93141033	PAXIP1	Y4(Phospho); C6(Carbamidomethyl)	45		0	2	506.7	506.7	-2.42
VADPDHDHTGFLtEyVATR	66932916	MAPK1	T13(Phospho); Y15(Phospho)	45		0	3	768.65	768.65	-0.03
VADPDHDHTGFLtEyVATR	66932916	MAPK1	T13(Phospho); Y15(Phospho)	45		0	3	768.65	768.65	0.2
SLyASSPGGVYATR	62414289	VIM	Y3(Phospho)	45		0	2	754.84	754.84	-1.86
LGEyEDVSR	50428925	TBCB	Y4(Phospho)	45		0	2	574.24	574.24	-1.62
VADPDHDHTGFLTEyVATR	66932916	MAPK1	Y15(Phospho)	45		0	3	742	742	2.33
SQyEVMAEQNRK	24234699	KRT19	Y3(Phospho)	45		1	2	781.84	781.84	-0.95
VADPDHDHTGFLtEyVATR	66932916	MAPK1	T13(Phospho); Y15(Phospho)	45		0	3	768.65	768.65	-1.31
LcDFGSASHVADNDITPyLVSR	89276756	PRPF4B	C2(Carbamidomethyl); Y18(Phospho)	45		0	3	839.71	839.71	0
VADPDHDHTGFLTEyVATR	66932916	MAPK1	Y15(Phospho)	45		0	3	742	742	0.28
aDELSEKQVyDAHTK	290542359	CAV1	N-Term(Acetyl); Y10(Phospho)	45		1	3	619.27	619.28	-0.87
RSDSASSEPVGIyQGFEKK	31377782	PRKCD	Y13(Phospho)	45		2	3	722.34	722.34	2.25
mEEKDySEADGLSER	30061491	EPB41L1	N-Term(Acetyl); Y6(Phospho)	45		1	2	940.87	940.87	1.35
LcDFGSASHVADNDITPyLVSR	89276756	PRPF4B	C2(Carbamidomethyl); Y18(Phospho)	45		0	3	839.71	839.71	0
LDycGGSGEPGGVQR	106879210	SHB	Y3(Phospho); C4(Carbamidomethyl)	45		0	2	816.33	816.33	-0.83
WDTGENPIyK	19743823	ITGB1	Y9(Phospho)	45		0	2	651.77	651.77	0.15
LcDFGSASHVADNDITPyLVSR	89276756	PRPF4B	C2(Carbamidomethyl); Y18(Phospho)	45		0	3	839.71	839.71	-0.44
VADPDHDHTGFLTEyVATR	66932916	MAPK1	Y15(Phospho)	45		0	3	741.99	742	-0.46
LcDFGSASHVADNDITPyLVSR	89276756	PRPF4B	C2(Carbamidomethyl); Y18(Phospho)	45		0	3	839.71	839.71	-0.22
SSSSNLGADDGyMPMTPGAALAGSGSGScR	38683860	IRS2	Y12(Phospho); C29(Carbamidomethyl)	44		0	3	981.07	981.07	0.66
ARQYTsPEEIDAQLQAEK	7657441	PDAP1	S6(Phospho)	44		1	3	719.67	719.67	1.11
LcDFGSASHVADNDITPyLVSR	89276756	PRPF4B	C2(Carbamidomethyl); Y18(Phospho)	44		0	3	839.71	839.71	-0.15
GSHQISLDNPDyQQDFFPk	29725609	EGFR	Y12(Phospho); K19(Label:13C(6))	44		0	3	774.68	774.68	0.36
VADPDHDHTGFLtEyVATR	66932916	MAPK1	T13(Phospho); Y15(Phospho)	44		0	3	768.65	768.65	0.36
VADPDHDHTGFLtEyVATR	66932916	MAPK1	T13(Phospho); Y15(Phospho)	44		0	3	768.65	768.65	-0.19
NEEENIySVPHDSTQGK	150417981	ARHGAP35	Y7(Phospho)	44		0	3	676.28	676.28	-0.79
NEEENIySVPHDSTQGK	150417981	ARHGAP35	Y7(Phospho)	44		0	3	676.28	676.28	-0.52
QEDGGVySSSGLK	119964721	FER	Y7(Phospho)	44		0	2	703.8	703.8	0.06
SkPPYtDyVSTr	7662388	ICK	K2(Label:13C(6)); T6(Phospho); Y8(Phospho); R12(Label:13C(6))	44		0	2	793.34	793.34	-0.27
LcDFGSASHVADNDITPyLVSR	89276756	PRPF4B	C2(Carbamidomethyl); Y18(Phospho)	44		0	3	839.71	839.71	-0.22
LcDFGSASHVADNDITPyLVSR	89276756	PRPF4B	C2(Carbamidomethyl); Y18(Phospho)	44		0	3	839.71	839.71	0.36
AGkGESAGyMEPYEAQr	106879210	SHB	K3(Label:13C(6)); Y9(Phospho); R17(Label:13C(6))	44		1	2	968.42	968.42	-1.12
WDTGENPIyK	19743823	ITGB1	Y9(Phospho)	44		0	2	651.77	651.77	-0.88
LcDFGSASHVADNDITPyLVSR	89276756	PRPF4B	C2(Carbamidomethyl); Y18(Phospho)	43		0	3	839.71	839.71	-0.66
LcDFGSASHVADNDITPyLVSR	89276756	PRPF4B	C2(Carbamidomethyl); Y18(Phospho)	43		0	3	839.71	839.71	1.74
EYDQLyEEYTR	4826908	PIK3R2	Y6(Phospho)	43		0	2	794.81	794.81	-0.41
GRGEyFAIK	31377782	PRKCD	Y5(Phospho)	43		1	2	560.76	560.76	0.54
VADPDHDHTGFLtEyVATR	66932916	MAPK1	T13(Phospho); Y15(Phospho)	43		0	3	768.65	768.65	-0.59
HELQANcyEEVKDR	5031635	CFL1	C7(Carbamidomethyl); Y8(Phospho)	43		1	3	624.26	624.26	-0.29
APYTcGGDSDQyVLMSSPVGR	38683860	IRS2	C5(Carbamidomethyl); Y12(Phospho)	43		0	2	1170.49	1170.49	0.53
LcDFGSASHVADNDITPyLVSR	89276756	PRPF4B	C2(Carbamidomethyl); Y18(Phospho)	43		0	3	839.71	839.71	-0.22
LGEyEDVSRVEK	50428925	TBCB	Y4(Phospho)	43		1	2	752.34	752.34	-1.36
EFEVyGPIKR	29568103	SNRNP70	Y5(Phospho)	43		1	2	659.32	659.32	0.29
VADPDHDHTGFLtEyVATR	66932916	MAPK1	T13(Phospho); Y15(Phospho)	43		0	3	768.65	768.65	-0.35
WDTGENPIYKsAVTTVVNPK	19743823	ITGB1	S11(Phospho)	43		1	3	767.04	767.04	-0.03
aDELSEKQVyDAHTK	290542359	CAV1	N-Term(Acetyl); Y10(Phospho)	43		1	2	928.41	928.41	-0.63
WDTGENPIyK	19743823	ITGB1	Y9(Phospho)	43		0	2	651.77	651.77	1.47
KPtYDPVSEDQDPLSSDFKR	56549666	TNK2	T3(Phospho)	43		1	3	802.03	802.03	-0.2
SREYDQLyEEYTR	4826908	PIK3R2	Y8(Phospho)	43		1	3	611.26	611.26	1.35
AGKGESAGyMEPYEAQR	106879210	SHB	Y9(Phospho)	43		1	3	641.94	641.94	0.16
YGLFKEENPyAR	4757886	PTTG1IP	Y10(Phospho)	42		1	2	783.85	783.85	0.56
ETSKVIyDFIEK	51702526	WASL	Y7(Phospho)	42		1	2	776.37	776.37	0.73
VITNQyNNPAGLYSSENISNFNNALESK	13994151	PDLIM1	Y6(Phospho)	42		0	3	1061.15	1061.15	-0.53
LcDFGSASHVADNDITPyLVSR	89276756	PRPF4B	C2(Carbamidomethyl); Y18(Phospho)	42		0	3	839.71	839.71	-0.22
WDTGENPIyK	19743823	ITGB1	Y9(Phospho)	42		0	2	651.77	651.77	1
ALDyYMLR	223029410	TLN1	Y4(Phospho)	42		0	2	562.75	562.75	0.46
VITNQyNNPAGLYSSENISNFNNALESK	13994151	PDLIM1	Y6(Phospho)	42		0	3	1061.15	1061.15	0.5
VADPDHDHTGFLtEyVATR	66932916	MAPK1	T13(Phospho); Y15(Phospho)	42		0	3	768.65	768.65	-1.07
VIySQPSAR	8393638	F11R	Y3(Phospho)	42		0	2	550.76	550.76	-1.14
LcDFGSASHVADNDITPyLVSR	89276756	PRPF4B	C2(Carbamidomethyl); Y18(Phospho)	42		0	3	839.71	839.71	-0.59
LcDFGSASHVADNDITPyLVSR	89276756	PRPF4B	C2(Carbamidomethyl); Y18(Phospho)	42		0	3	839.71	839.71	-0.29
HADAEmTGYVVtR	4506085	MAPK13	M6(Oxidation); T12(Phospho)	42		0	2	773.32	773.32	-0.69
GsPHYFSPFRPY	4506903	SRSF9	S2(Phospho)	42		0	2	767.83	767.83	-1.02
AMADELSEKQVyDAHTK	15451856	CAV1	Y12(Phospho)	42		1	3	672.63	672.63	0.33
GSTAENAEyLR	29725609	EGFR	Y9(Phospho)	42		0	2	645.77	645.77	-0.42
HGHyFVALFDYQAR	4503787	FRK	Y4(Phospho)	41		0	3	601.94	601.94	0.61
cccIyEKPR	11386175	PPP1R11	C1(Carbamidomethyl); C2(Carbamidomethyl); C3(Carbamidomethyl); Y5(Phospho)	41		0	2	683.26	683.26	-1.11
HADAEMTGyVVTr	4506085	MAPK13	Y9(Phospho); R13(Label:13C(6))	41		0	2	768.34	768.34	-1.06
SREYDQLyEEYTR	4826908	PIK3R2	Y8(Phospho)	41		1	2	916.38	916.38	0.99
FSGWyDADLSPAGHEEAKR	4505753	PGAM1	Y5(Phospho)	41		1	3	739.32	739.32	-0.4
VADPDHDHTGFLTEyVATR	66932916	MAPK1	Y15(Phospho)	41		0	2	1112.49	1112.49	1.76
HADAEMTGYVVtR	4506085	MAPK13	T12(Phospho)	41		0	2	765.33	765.33	-0.11
NEEENIySVPHDSTQGk	150417981	ARHGAP35	Y7(Phospho); K17(Label:13C(6))	41		0	2	1016.93	1016.93	1.45
TADSVFcPHyEK	4758250	EFNB2	C7(Carbamidomethyl); Y10(Phospho)	41		0	2	767.31	767.31	-0.91
LcDFGSASHVADNDITPyLVSR	89276756	PRPF4B	C2(Carbamidomethyl); Y18(Phospho)	41		0	3	839.71	839.71	-0.15
LcDFGSASHVADNDITPyLVSR	89276756	PRPF4B	C2(Carbamidomethyl); Y18(Phospho)	41		0	3	839.71	839.71	-0.08
DkVTIADDYsDPFDAkNDLk	106879210	SHB	K2(Label:13C(6)); S10(Phospho); K16(Label:13C(6)); K20(Label:13C(6))	41		2	3	790.04	790.04	-0.81
TYVDPHTyEDPNQAVLK	32967311	EPHA2	Y8(Phospho)	41		0	3	690.65	690.65	0.16
SKPPYTDYVsTR	7662388	ICK	S10(Phospho)	41		0	2	747.34	747.34	0.03
LcDFGSASHVADNDITPyLVSR	89276756	PRPF4B	C2(Carbamidomethyl); Y18(Phospho)	40		0	3	839.71	839.71	-0.44
KDEGSYsLEEPK	29568086	SDC1	S7(Phospho)	40		1	2	731.31	731.31	-1.42
VADPDHDHTGFLTEyVATR	66932916	MAPK1	Y15(Phospho)	40		0	3	742	742	0.44
EYDQLyEEYTR	4826908	PIK3R2	Y6(Phospho)	40		0	2	794.81	794.81	0.89
LcDFGSASHVADNDITPyLVSR	89276756	PRPF4B	C2(Carbamidomethyl); Y18(Phospho)	40		0	3	839.71	839.71	0.21
SAFSNLFGGEPLSYtR	189458817	TFRC	T15(Phospho)	40		0	2	913.41	913.41	-0.47
VIySQPSAR	8393638	F11R	Y3(Phospho)	40		0	2	550.76	550.76	-0.81
GSHQISLDNPDyQQDFFPK	29725609	EGFR	Y12(Phospho)	40		0	3	772.67	772.67	0.44
VADPDHDHTGFLTEyVATR	66932916	MAPK1	Y15(Phospho)	40		0	3	741.99	742	-0.3
SLyNLGGSKR	119395754	KRT5	Y3(Phospho)	39		1	2	587.78	587.78	-1.32
LcDFGSASHVADNDITPYLVsR	89276756	PRPF4B	C2(Carbamidomethyl); S21(Phospho)	39		0	3	839.71	839.71	-0.66
aVNVySTSVTSDNLSR	6912494	MAPRE1	N-Term(Acetyl); Y5(Phospho)	39		0	2	917.91	917.91	-1.38
LcDFGSASHVADNDITPyLVSR	89276756	PRPF4B	C2(Carbamidomethyl); Y18(Phospho)	39		0	3	839.71	839.71	-0.37
LcDFGSASHVADNDITPyLVSR	89276756	PRPF4B	C2(Carbamidomethyl); Y18(Phospho)	39		0	3	839.71	839.71	0.58
LcDFGSASHVADNDITPyLVSR	89276756	PRPF4B	C2(Carbamidomethyl); Y18(Phospho)	39		0	3	839.71	839.71	-0.44
LcDFGSASHVADNDITPyLVSR	89276756	PRPF4B	C2(Carbamidomethyl); Y18(Phospho)	39		0	3	839.71	839.71	-0.73
LcDFGSASHVADNDITPyLVSR	89276756	PRPF4B	C2(Carbamidomethyl); Y18(Phospho)	39		0	3	839.71	839.71	-0.8
GSTAENAEyLr	29725609	EGFR	Y9(Phospho); R11(Label:13C(6))	38		0	2	648.78	648.78	-0.31
SDDyMPMSPASVSAPK	38683860	IRS2	Y4(Phospho)	38		0	2	881.86	881.86	0.42
KSFTPDHVVyAR	42734430	PTRF	Y10(Phospho)	38		1	2	750.35	750.36	-3.03
ETSKVIyDFIEK	51702526	WASL	Y7(Phospho)	38		1	2	776.37	776.37	-0.06
GGVGSRADyDTLSLR	6005830	PKP3	Y9(Phospho)	38		1	2	823.88	823.88	0.37
EATQPEPIyAESTKR	157909822	SGK223	Y9(Phospho)	38		1	2	900.41	900.41	-0.81
ERVTPPEGyEVVTVFPK	13994151	PDLIM1	Y9(Phospho)	38		1	3	676.33	676.33	-0.6
ERVTPPEGyEVVTVFPK	13994151	PDLIM1	Y9(Phospho)	38		1	3	676.33	676.33	-0.87
EYDQLyEEYTR	4826908	PIK3R2	Y6(Phospho)	38		0	2	794.81	794.81	0.66
VIyDFIEK	51702526	WASL	Y3(Phospho)	38		0	2	553.76	553.76	0.02
EYDQLyEEYTR	4826908	PIK3R2	Y6(Phospho)	38		0	2	794.81	794.81	0.28
HADAEmtGYVVTR	4506085	MAPK13	M6(Oxidation); T7(Phospho)	38		0	2	773.33	773.32	2.47
ASSPAESsPEDSGyMR	38683860	IRS2	S8(Phospho); Y14(Phospho)	38		0	2	915.82	915.82	0.11
sLyNLGGSKR	119395754	KRT5	S1(Phospho); Y3(Phospho)	38		1	2	627.77	627.77	-0.86
HADAEmTGYVVtR	4506085	MAPK13	M6(Oxidation); T12(Phospho)	37		0	2	773.32	773.32	-0.06
YGLFKEENPyAR	4757886	PTTG1IP	Y10(Phospho)	37		1	2	783.85	783.85	0.4
KDEGSYsLEEPK	29568086	SDC1	S7(Phospho)	37		1	2	731.31	731.31	-0.92
NEEENIySVPHDSTQGK	150417981	ARHGAP35	Y7(Phospho)	37		0	3	676.28	676.28	-1.15
AFGyYGPLR	4506901	SRSF3	Y4(Phospho)	37		0	2	562.25	562.25	-0.66
YDEDAKRPyFTVDEAEAR	42560237	PVRL1	Y9(Phospho)	37		1	3	752.33	752.33	0.53
ALDyYMLR	223029410	TLN1	Y4(Phospho)	37		0	2	562.75	562.75	1.98
aSTSyDYcR	4757876	BST2	N-Term(Acetyl); Y5(Phospho); C8(Carbamidomethyl)	37		0	2	622.72	622.72	-0.16
LSSARPGGLGSSSLyGLGASRPR	67782365	KRT7	Y15(Phospho)	36		0	3	776.06	776.06	0.28
LSSARPGGLGSSsLyGLGASRPR	67782365	KRT7	S13(Phospho); Y15(Phospho)	36		0	3	802.72	802.72	1.12
DkVTIADDYsDPFDAkNDLk	106879210	SHB	K2(Label:13C(6)); S10(Phospho); K16(Label:13C(6)); K20(Label:13C(6))	36		2	3	790.04	790.04	1.2
VSLAGAcGVGGYGsR	119395754	KRT5	C7(Carbamidomethyl); S14(Phospho)	36		0	2	745.82	745.83	-3.13
VIyDFIEK	51702526	WASL	Y3(Phospho)	36		0	2	553.76	553.76	0.24
GsPHYFSPFRPY	4506903	SRSF9	S2(Phospho)	35		0	2	767.83	767.83	-1.5
KAQDcyFMK	4506537	RIPK2	C5(Carbamidomethyl); Y6(Phospho)	35		1	2	635.75	635.75	-1.9
sLyNLGGSkr	119395754	KRT5	S1(Phospho); Y3(Phospho); K9(Label:13C(6)); R10(Label:13C(6))	35		1	2	633.79	633.79	0.42
LLAQAEGEPcyIR	187608615	TYK2	C10(Carbamidomethyl); Y11(Phospho)	35		0	2	800.37	800.37	-0.26
HtGkkLLk	391224459	ZNF728	T2(Phospho); K4(Label:13C(6)); K5(Label:13C(6)); K8(Label:13C(6))	35		2	2	511.82	511.82	8.82
SDDyMPMSPASVSAPK	38683860	IRS2	Y4(Phospho)	35		0	2	881.86	881.86	0.42
YGLFKEENPyAR	4757886	PTTG1IP	Y10(Phospho)	35		1	2	783.85	783.85	0.01
VADPDHDHTGFLtEyVATR	66932916	MAPK1	T13(Phospho); Y15(Phospho)	35		0	3	768.65	768.65	-0.67
YGLFKEENPyAR	4757886	PTTG1IP	Y10(Phospho)	35		1	2	783.85	783.85	1.65
LDycGGSGEPGGVQR	106879210	SHB	Y3(Phospho); C4(Carbamidomethyl)	33		0	2	816.33	816.33	-2.18
LQQTyAALNSK	4506787	IQGAP1	Y5(Phospho)	33		0	2	658.82	658.82	-0.06
DGGGGGEFYGyMTMDRPLSHcGR	38683860	IRS2	Y11(Phospho); C21(Carbamidomethyl)	32		0	3	867.34	867.34	-0.06
KSFTPDHVVyAR	42734430	PTRF	Y10(Phospho)	32		1	3	500.57	500.57	1.01
NEEENIySVPHDSTQGK	150417981	ARHGAP35	Y7(Phospho)	32		0	2	1013.92	1013.92	-0.18
ASSPAESSPEDSGyMR	38683860	IRS2	Y14(Phospho)	31		0	2	875.83	875.84	-1.2
EYDQLyEEYTr	4826908	PIK3R2	Y6(Phospho); R11(Label:13C(6))	31		0	2	797.82	797.82	-0.86
EcDySIDGINR	156938343	TLN2	C2(Carbamidomethyl); Y4(Phospho)	29		0	2	711.27	711.27	0.94
LcDFGSASHVADNDITPyLVSr	89276756	PRPF4B	C2(Carbamidomethyl); Y18(Phospho); R22(Label:13C(6))		7.46	0	3	841.72	841.72	2.32
VADPDHDHTGFLTEyVATR	66932916	MAPK1	Y15(Phospho)		7.04	0	3	742	742	0.61
VADPDHDHTGFLTEyVATR	66932916	MAPK1	Y15(Phospho)		6.9	0	3	742	742	2.83
VADPDHDHTGFLtEYVAtR	66932916	MAPK1	T13(Phospho); T18(Phospho)		6.86	0	3	768.65	768.65	-0.19
VADPDHDHTGFLTEyVATR	66932916	MAPK1	Y15(Phospho)		6.73	0	3	742	742	2.42
LcDFGSASHVADNDITPyLVSR	89276756	PRPF4B	C2(Carbamidomethyl); Y18(Phospho)		6.72	0	3	839.71	839.71	1.74
VADPDHDHTGFLTEyVATR	66932916	MAPK1	Y15(Phospho)		6.72	0	3	742	742	0.77
LcDFGSASHVADNDITPyLVSR	89276756	PRPF4B	C2(Carbamidomethyl); Y18(Phospho)		6.71	0	3	839.71	839.71	3.49
LcDFGSASHVADNDITPyLVSR	89276756	PRPF4B	C2(Carbamidomethyl); Y18(Phospho)		6.7	0	3	839.71	839.71	2.98
LcDFGSASHVADNDITPyLVSR	89276756	PRPF4B	C2(Carbamidomethyl); Y18(Phospho)		6.61	0	3	839.71	839.71	1.01
ARQyTSPEEIDAQLQAEKQK	7657441	PDAP1	Y4(Phospho)		6.58	2	3	805.05	805.05	0.16
VADPDHDHTGFLTEyVATR	66932916	MAPK1	Y15(Phospho)		6.58	0	3	742	742	0.69
VADPDHDHTGFLTEyVATR	66932916	MAPK1	Y15(Phospho)		6.5	0	3	742	742	0.44
LcDFGSASHVADNDITPyLVSR	89276756	PRPF4B	C2(Carbamidomethyl); Y18(Phospho)		6.5	0	3	839.71	839.71	-0.08
VADPDHDHTGFLtEYVAtR	66932916	MAPK1	T13(Phospho); T18(Phospho)		6.49	0	3	768.65	768.65	-0.11
VADPDHDHTGFLtEYVAtR	66932916	MAPK1	T13(Phospho); T18(Phospho)		6.46	0	3	768.65	768.65	1.95
VADPDHDHTGFLTEyVATR	66932916	MAPK1	Y15(Phospho)		6.4	0	3	742	742	1.02
VADPDHDHTGFLtEYVAtR	66932916	MAPK1	T13(Phospho); T18(Phospho)		6.35	0	3	768.65	768.65	0.52
LcDFGSASHVADNDITPyLVSR	89276756	PRPF4B	C2(Carbamidomethyl); Y18(Phospho)		6.34	0	3	839.71	839.71	4.51
LcDFGSASHVADNDITPyLVSR	89276756	PRPF4B	C2(Carbamidomethyl); Y18(Phospho)		6.32	0	3	839.71	839.71	0
VADPDHDHTGFLTEyVATR	66932916	MAPK1	Y15(Phospho)		6.32	0	3	741.99	742	-0.71
VADPDHDHTGFLTEyVATR	66932916	MAPK1	Y15(Phospho)		6.31	0	3	741.99	742	-0.22
VADPDHDHTGFLtEYVAtR	66932916	MAPK1	T13(Phospho); T18(Phospho)		6.25	0	3	768.65	768.65	2.51
LcDFGSASHVADNDITPyLVSR	89276756	PRPF4B	C2(Carbamidomethyl); Y18(Phospho)		6.21	0	3	839.71	839.71	3.56
VADPDHDHTGFLtEYVAtR	66932916	MAPK1	T13(Phospho); T18(Phospho)		6.18	0	3	768.65	768.65	-0.11
VADPDHDHTGFLtEYVAtR	66932916	MAPK1	T13(Phospho); T18(Phospho)		6.17	0	3	768.65	768.65	-0.59
VADPDHDHTGFLTEyVATR	66932916	MAPK1	Y15(Phospho)		6.17	0	3	741.99	742	-0.71
ARQYtSPEEIDAQLQAEKQK	7657441	PDAP1	T5(Phospho)		6.15	2	3	805.05	805.05	-0.6
VADPDHDHTGFLtEYVAtR	66932916	MAPK1	T13(Phospho); T18(Phospho)		6.14	0	3	768.65	768.65	0.92
VADPDHDHTGFLTEyVATR	66932916	MAPK1	Y15(Phospho)		6.12	0	3	741.99	742	-0.22
LcDFGSASHVADNDITPyLVSR	89276756	PRPF4B	C2(Carbamidomethyl); Y18(Phospho)		6.07	0	3	839.71	839.71	2.69
VADPDHDHTGFLTEyVATR	66932916	MAPK1	Y15(Phospho)		6.04	0	3	742	742	1.18
LcDFGSASHVADNDITPyLVSR	89276756	PRPF4B	C2(Carbamidomethyl); Y18(Phospho)		6.02	0	3	839.71	839.71	1.09
LcDFGSASHVADNDITPyLVSR	89276756	PRPF4B	C2(Carbamidomethyl); Y18(Phospho)		5.98	0	3	839.71	839.71	-0.15
VADPDHDHTGFLtEYVAtR	66932916	MAPK1	T13(Phospho); T18(Phospho)		5.98	0	3	768.65	768.65	0.2
LcDFGSASHVADNDITPyLVSR	89276756	PRPF4B	C2(Carbamidomethyl); Y18(Phospho)		5.96	0	3	839.71	839.71	-0.44
VADPDHDHTGFLTEyVATR	66932916	MAPK1	Y15(Phospho)		5.91	0	3	741.99	742	-0.71
LcDFGSASHVADNDITPyLVSR	89276756	PRPF4B	C2(Carbamidomethyl); Y18(Phospho)		5.91	0	3	839.71	839.71	0.43
LcDFGSASHVADNDITPyLVSR	89276756	PRPF4B	C2(Carbamidomethyl); Y18(Phospho)		5.91	0	3	839.71	839.71	-0.37
VADPDHDHTGFLTEyVATR	66932916	MAPK1	Y15(Phospho)		5.89	0	3	742	742	1.68
VADPDHDHTGFLTEyVATR	66932916	MAPK1	Y15(Phospho)		5.89	0	3	742	742	0.61
LcDFGSASHVADNDITPyLVSR	89276756	PRPF4B	C2(Carbamidomethyl); Y18(Phospho)		5.89	0	3	839.71	839.71	0.51
LcDFGSASHVADNDITPyLVSR	89276756	PRPF4B	C2(Carbamidomethyl); Y18(Phospho)		5.88	0	3	839.71	839.71	0.94
VADPDHDHTGFLTEyVATR	66932916	MAPK1	Y15(Phospho)		5.87	0	3	742	742	1.51
VADPDHDHTGFLTEyVATR	66932916	MAPK1	Y15(Phospho)		5.86	0	3	742	742	2.17
VADPDHDHTGFLTEyVATR	66932916	MAPK1	Y15(Phospho)		5.86	0	3	742	742	0.52
VADPDHDHTGFLTEyVATR	66932916	MAPK1	Y15(Phospho)		5.85	0	3	742	742	1.92
LcDFGSASHVADNDITPyLVSR	89276756	PRPF4B	C2(Carbamidomethyl); Y18(Phospho)		5.84	0	3	839.71	839.71	0.07
VADPDHDHTGFLTEyVATR	66932916	MAPK1	Y15(Phospho)		5.78	0	3	742	742	0.44
LcDFGSASHVADNDITPyLVSr	89276756	PRPF4B	C2(Carbamidomethyl); Y18(Phospho); R22(Label:13C(6))		5.78	0	2	1262.07	1262.07	0.32
LcDFGSASHVADNDITPyLVSR	89276756	PRPF4B	C2(Carbamidomethyl); Y18(Phospho)		5.75	0	3	839.71	839.71	-0.37
VADPDHDHTGFLtEYVAtR	66932916	MAPK1	T13(Phospho); T18(Phospho)		5.75	0	3	768.65	768.65	0.05
VADPDHDHTGFLTEyVATR	66932916	MAPK1	Y15(Phospho)		5.7	0	3	742	742	0.28
VQENDGKEPPPVVNyEEDAR	119964721	FER	Y15(Phospho)		5.69	1	3	789.02	789.02	1.1
VADPDHDHTGFLTEyVATR	66932916	MAPK1	Y15(Phospho)		5.69	0	3	742	742	0.36
LcDFGSASHVADNDITPyLVSR	89276756	PRPF4B	C2(Carbamidomethyl); Y18(Phospho)		5.68	0	3	839.71	839.71	0.87
VADPDHDHTGFLtEYVAtR	66932916	MAPK1	T13(Phospho); T18(Phospho)		5.65	0	3	768.65	768.65	1
VADPDHDHTGFLtEYVAtR	66932916	MAPK1	T13(Phospho); T18(Phospho)		5.65	0	3	768.65	768.65	0.36
VADPDHDHTGFLTEyVATR	66932916	MAPK1	Y15(Phospho)		5.62	0	3	742	742	2.33
LcDFGSASHVADNDITPyLVSR	89276756	PRPF4B	C2(Carbamidomethyl); Y18(Phospho)		5.62	0	3	839.71	839.71	-0.66
VADPDHDHTGFLtEYVAtR	66932916	MAPK1	T13(Phospho); T18(Phospho)		5.58	0	3	768.65	768.65	-0.35
KPTyDPVSEDQDPLSSDFKR	56549666	TNK2	Y4(Phospho)		5.57	1	3	802.03	802.03	-0.81
LcDFGSASHVADNDITPyLVSR	89276756	PRPF4B	C2(Carbamidomethyl); Y18(Phospho)		5.55	0	3	839.71	839.71	-0.66
KLSLGQyDNDAGGQLPFSK	65288071	TNS3	Y7(Phospho)		5.54	1	3	706.67	706.67	0.45
LcDFGSASHVADNDITPyLVSR	89276756	PRPF4B	C2(Carbamidomethyl); Y18(Phospho)		5.54	0	3	839.71	839.71	0.43
LcDFGSASHVADNDITPyLVSR	89276756	PRPF4B	C2(Carbamidomethyl); Y18(Phospho)		5.52	0	3	839.71	839.71	0
VADPDHDHTGFLtEYVAtR	66932916	MAPK1	T13(Phospho); T18(Phospho)		5.51	0	3	768.65	768.65	0.36
LcDFGSASHVADNDITPyLVSR	89276756	PRPF4B	C2(Carbamidomethyl); Y18(Phospho)		5.51	0	3	839.71	839.71	-0.59
VADPDHDHTGFLTEyVATR	66932916	MAPK1	Y15(Phospho)		5.49	0	3	742	742	0.52
VADPDHDHTGFLTEyVATR	66932916	MAPK1	Y15(Phospho)		5.48	0	3	742	742	0.36
AGKGESAGyMEPYEAQR	106879210	SHB	Y9(Phospho)		5.46	1	2	962.4	962.4	0.96
LcDFGSASHVADNDITPyLVSR	89276756	PRPF4B	C2(Carbamidomethyl); Y18(Phospho)		5.41	0	3	839.71	839.71	-0.08
KLSLGQyDNDAGGQLPFSK	65288071	TNS3	Y7(Phospho)		5.4	1	3	706.67	706.67	0.02
VADPDHDHTGFLtEYVAtR	66932916	MAPK1	T13(Phospho); T18(Phospho)		5.4	0	3	768.65	768.65	-0.35
KLSLGQyDNDAGGQLPFSK	65288071	TNS3	Y7(Phospho)		5.39	1	3	706.67	706.67	-0.15
KPTyDPVSEDQDPLSSDFKR	56549666	TNK2	Y4(Phospho)		5.34	1	3	802.03	802.03	0.41
LcDFGSASHVADNDITPyLVSR	89276756	PRPF4B	C2(Carbamidomethyl); Y18(Phospho)		5.31	0	3	839.71	839.71	0.21
LcDFGSASHVADNDITPyLVSR	89276756	PRPF4B	C2(Carbamidomethyl); Y18(Phospho)		5.28	0	2	1259.06	1259.06	0.17
NAIKVPIVINPNAyDNLAIYK	148368962	PEAK1	Y14(Phospho)		5.26	1	3	808.43	808.43	0.18
DKVTIADDySDPFDAKNDLK	106879210	SHB	Y9(Phospho)		5.25	2	3	784.02	784.02	-0.67
LcDFGSASHVADNDITPyLVSR	89276756	PRPF4B	C2(Carbamidomethyl); Y18(Phospho)		5.25	0	2	1259.06	1259.06	0.07
VADPDHDHTGFLTEyVATR	66932916	MAPK1	Y15(Phospho)		5.23	0	3	742	742	0.69
LcDFGSASHVADNDITPyLVSR	89276756	PRPF4B	C2(Carbamidomethyl); Y18(Phospho)		5.23	0	3	839.71	839.71	-0.51
LcDFGSASHVADNDITPyLVSR	89276756	PRPF4B	C2(Carbamidomethyl); Y18(Phospho)		5.22	0	3	839.71	839.71	1.74
VADPDHDHTGFLtEYVAtR	66932916	MAPK1	T13(Phospho); T18(Phospho)		5.21	0	3	768.65	768.65	-0.27
LcDFGSASHVADNDITPyLVSR	89276756	PRPF4B	C2(Carbamidomethyl); Y18(Phospho)		5.21	0	3	839.71	839.71	-0.22
LcDFGSASHVADNDITPyLVSR	89276756	PRPF4B	C2(Carbamidomethyl); Y18(Phospho)		5.2	0	3	839.71	839.71	0.36
LcDFGSASHVADNDITPyLVSR	89276756	PRPF4B	C2(Carbamidomethyl); Y18(Phospho)		5.19	0	3	839.71	839.71	-0.44
VADPDHDHTGFLtEYVAtR	66932916	MAPK1	T13(Phospho); T18(Phospho)		5.18	0	3	768.65	768.65	-0.03
LcDFGSASHVADNDITPyLVSR	89276756	PRPF4B	C2(Carbamidomethyl); Y18(Phospho)		5.15	0	2	1259.06	1259.06	2.21
LcDFGSASHVADNDITPyLVSr	89276756	PRPF4B	C2(Carbamidomethyl); Y18(Phospho); R22(Label:13C(6))		5.14	0	2	1262.07	1262.07	-0.16
LcDFGSASHVADNDITPyLVSR	89276756	PRPF4B	C2(Carbamidomethyl); Y18(Phospho)		5.13	0	3	839.71	839.71	0.72
LcDFGSASHVADNDITPyLVSR	89276756	PRPF4B	C2(Carbamidomethyl); Y18(Phospho)		5.12	0	3	839.71	839.71	-0.37
LcDFGSASHVADNDITPYLVsR	89276756	PRPF4B	C2(Carbamidomethyl); S21(Phospho)		5.12	0	3	839.71	839.71	0.43
LcDFGSASHVADNDITPyLVSR	89276756	PRPF4B	C2(Carbamidomethyl); Y18(Phospho)		5.11	0	3	839.71	839.71	0.43
LcDFGSASHVADNDITPyLVSR	89276756	PRPF4B	C2(Carbamidomethyl); Y18(Phospho)		5.07	0	3	839.71	839.71	0.8
LcDFGSASHVADNDITPyLVSR	89276756	PRPF4B	C2(Carbamidomethyl); Y18(Phospho)		5.03	0	3	839.71	839.71	0
LcDFGSASHVADNDITPyLVSR	89276756	PRPF4B	C2(Carbamidomethyl); Y18(Phospho)		5.01	0	3	839.71	839.71	-0.29
ERVTPPEGyEVVTVFPK	13994151	PDLIM1	Y9(Phospho)		4.99	1	3	676.33	676.33	-0.42
VSLAGAcGVGGYGsRsLYNLGGSKR	119395754	KRT5	C7(Carbamidomethyl); S14(Phospho); S16(Phospho)		4.98	2	3	882.73	882.74	-0.13
WDSyENLSADGEVLHTQGPVDGSLyAK	65288071	TNS3	Y4(Phospho); Y25(Phospho)		4.96	0	3	1037.77	1037.77	-0.37
VADPDHDHTGFLtEYVAtR	66932916	MAPK1	T13(Phospho); T18(Phospho)		4.94	0	3	768.65	768.65	-0.19
SHyADVDPENQNFLLESNLGKK	21361602	SLC38A2	Y3(Phospho)		4.92	1	3	866.73	866.73	-0.21
VADPDHDHTGFLTEyVAtR	66932916	MAPK1	Y15(Phospho); T18(Phospho)		4.92	0	3	768.65	768.65	0.36
LcDFGSASHVADNDITPyLVSR	89276756	PRPF4B	C2(Carbamidomethyl); Y18(Phospho)		4.91	0	3	839.71	839.71	0.21
VADPDHDHTGFLTEyVATR	66932916	MAPK1	Y15(Phospho)		4.9	0	3	741.99	742	-0.46
VADPDHDHTGFLtEYVAtR	66932916	MAPK1	T13(Phospho); T18(Phospho)		4.89	0	3	768.65	768.65	0.36
LcDFGSASHVADNDITPyLVSR	89276756	PRPF4B	C2(Carbamidomethyl); Y18(Phospho)		4.89	0	3	839.71	839.71	-0.22
LcDFGSASHVADNDITPyLVSR	89276756	PRPF4B	C2(Carbamidomethyl); Y18(Phospho)		4.88	0	3	839.71	839.71	0
LTGIKHELQANcyEEVKDR	5031635	CFL1	C12(Carbamidomethyl); Y13(Phospho)		4.87	2	3	795.04	795.04	-0.48
NEEENIySVPHDSTQGK	150417981	ARHGAP35	Y7(Phospho)		4.83	0	2	1013.92	1013.92	-0.18
LcDFGSASHVADNDITPyLVSR	89276756	PRPF4B	C2(Carbamidomethyl); Y18(Phospho)		4.82	0	3	839.71	839.71	0
KLSLGQyDNDAGGQLPFSK	65288071	TNS3	Y7(Phospho)		4.81	1	2	1059.5	1059.5	1.78
LcDFGSASHVADNDITPyLVSR	89276756	PRPF4B	C2(Carbamidomethyl); Y18(Phospho)		4.78	0	3	839.71	839.71	-0.44
GSHQISLDNPDyQQDFFPK	29725609	EGFR	Y12(Phospho)		4.78	0	3	772.67	772.67	0.2
LcDFGSASHVADNDITPyLVSR	89276756	PRPF4B	C2(Carbamidomethyl); Y18(Phospho)		4.78	0	3	839.71	839.71	-0.44
RPQYsNPPVQGEVMEGADNQGAGEQGRPVR	34098946	YBX1	S5(Phospho)		4.76	0	4	826.63	826.63	1.25
LcDFGSASHVADNDITPyLVSR	89276756	PRPF4B	C2(Carbamidomethyl); Y18(Phospho)		4.75	0	3	839.71	839.71	0.36
LGPGGLDDRYsLVSEQLEPAATSTYR	6005830	PKP3	S11(Phospho)		4.75	1	3	959.12	959.12	-0.43
LcDFGSASHVADNDITPYLVsR	89276756	PRPF4B	C2(Carbamidomethyl); S21(Phospho)		4.74	0	3	839.71	839.71	0.8
VLEDDPEATyTTSGGKIPIR	32967311	EPHA2	Y10(Phospho)		4.74	1	3	748.03	748.03	1.07
LcDFGSASHVADNDITPyLVSR	89276756	PRPF4B	C2(Carbamidomethyl); Y18(Phospho)		4.72	0	3	839.71	839.71	-0.15
VADPDHDHTGFLTEyVATR	66932916	MAPK1	Y15(Phospho)		4.71	0	3	742	742	-0.05
LcDFGSASHVADNDITPyLVSR	89276756	PRPF4B	C2(Carbamidomethyl); Y18(Phospho)		4.71	0	3	839.71	839.71	-0.22
IHGSAAREEDEHPyELLLTAETK	140161500	ANKS1A	Y14(Phospho)		4.71	1	3	897.09	897.09	1.82
VADPDHDHTGFLTEyVATR	66932916	MAPK1	Y15(Phospho)		4.69	0	3	742	742	0.44
VADPDHDHTGFLtEYVAtR	66932916	MAPK1	T13(Phospho); T18(Phospho)		4.69	0	3	768.65	768.65	0.36
VADPDHDHTGFLTEyVATR	66932916	MAPK1	Y15(Phospho)		4.68	0	3	742	742	1.02
NEEENIySVPHDSTQGK	150417981	ARHGAP35	Y7(Phospho)		4.68	0	3	676.28	676.28	-0.52
LcDFGSASHVADNDITPyLVSR	89276756	PRPF4B	C2(Carbamidomethyl); Y18(Phospho)		4.66	0	3	839.71	839.71	-0.22
DkVTIADDYsDPFDAkNDLk	106879210	SHB	K2(Label:13C(6)); S10(Phospho); K16(Label:13C(6)); K20(Label:13C(6))		4.66	2	3	790.04	790.04	-0.81
AGKGESAGyMEPYEAQR	106879210	SHB	Y9(Phospho)		4.66	1	3	641.94	641.94	0.16
LcDFGSASHVADNDITPyLVSR	89276756	PRPF4B	C2(Carbamidomethyl); Y18(Phospho)		4.66	0	3	839.71	839.71	0.65
LcDFGSASHVADNDITPyLVSR	89276756	PRPF4B	C2(Carbamidomethyl); Y18(Phospho)		4.65	0	3	839.71	839.71	0
DKVTIADDySDPFDAKNDLK	106879210	SHB	Y9(Phospho)		4.65	2	3	784.02	784.02	-1.14
LcDFGSASHVADNDITPyLVSR	89276756	PRPF4B	C2(Carbamidomethyl); Y18(Phospho)		4.65	0	3	839.71	839.71	-0.73
LcDFGSASHVADNDITPyLVSR	89276756	PRPF4B	C2(Carbamidomethyl); Y18(Phospho)		4.64	0	3	839.71	839.71	-0.08
NSNSYGIPEPAHAyAQPQTTTPLPAVSGSPGAAITPLPSTQNGPVFAK	4885153	CRKL	Y14(Phospho)		4.64	0	5	977.28	977.28	2.75
VADPDHDHTGFLTEyVATR	66932916	MAPK1	Y15(Phospho)		4.64	0	3	742	742	0.28
LcDFGSASHVADNDITPyLVSR	89276756	PRPF4B	C2(Carbamidomethyl); Y18(Phospho)		4.62	0	3	839.71	839.71	1.16
LcDFGSASHVADNDITPyLVSr	89276756	PRPF4B	C2(Carbamidomethyl); Y18(Phospho); R22(Label:13C(6))		4.61	0	3	841.72	841.72	-0.22
VADPDHDHTGFLtEYVAtR	66932916	MAPK1	T13(Phospho); T18(Phospho)		4.61	0	4	576.74	576.74	0.04
ERVTPPEGyEVVTVFPK	13994151	PDLIM1	Y9(Phospho)		4.6	1	3	676.33	676.33	-0.6
DGGGGGEFYGyMTMDRPLSHcGR	38683860	IRS2	Y11(Phospho); C21(Carbamidomethyl)		4.58	0	3	867.34	867.34	0.58
NEEENIySVPHDSTQGK	150417981	ARHGAP35	Y7(Phospho)		4.58	0	3	676.28	676.28	-0.88
LcDFGSASHVADNDITPyLVSR	89276756	PRPF4B	C2(Carbamidomethyl); Y18(Phospho)		4.57	0	3	839.71	839.71	-0.08
LcDFGSASHVADNDITPyLVSR	89276756	PRPF4B	C2(Carbamidomethyl); Y18(Phospho)		4.56	0	2	1259.06	1259.06	-0.22
LcDFGSASHVADNDITPyLVSR	89276756	PRPF4B	C2(Carbamidomethyl); Y18(Phospho)		4.55	0	3	839.71	839.71	-0.22
FLEDDPSDPtYTSSLGGKIPIR	17975768	EPHB3	T10(Phospho)		4.54	1	3	830.06	830.06	1.44
SKAGKGESAGyMEPYEAQR	106879210	SHB	Y11(Phospho)		4.54	2	3	713.64	713.65	-0.48
LcDFGSASHVADNDITPyLVSR	89276756	PRPF4B	C2(Carbamidomethyl); Y18(Phospho)		4.54	0	2	1259.06	1259.06	0.46
KSFTPDHVVyAR	42734430	PTRF	Y10(Phospho)		4.5	1	3	500.57	500.57	-0.15
VADPDHDHTGFLtEYVAtR	66932916	MAPK1	T13(Phospho); T18(Phospho)		4.5	0	3	768.65	768.65	-1.07
WDSyENLSADGEVLHTQGPVDGSLyAK	65288071	TNS3	Y4(Phospho); Y25(Phospho)		4.5	0	3	1037.77	1037.77	0.81
VADPDHDHTGFLtEYVAtR	66932916	MAPK1	T13(Phospho); T18(Phospho)		4.48	0	3	768.65	768.65	-1.31
LcDFGSASHVADNDItPYLVSr	89276756	PRPF4B	C2(Carbamidomethyl); T16(Phospho); R22(Label:13C(6))		4.46	0	2	1262.07	1262.07	0.9
VADPDHDHTGFLTEyVATR	66932916	MAPK1	Y15(Phospho)		4.45	0	2	1112.49	1112.49	1
LcDFGSASHVADNDITPyLVSr	89276756	PRPF4B	C2(Carbamidomethyl); Y18(Phospho); R22(Label:13C(6))		4.44	0	3	841.71	841.72	-1.09
RSDSASSEPVGIyQGFEKK	31377782	PRKCD	Y13(Phospho)		4.43	2	3	722.34	722.34	2.25
LcDFGSASHVADNDITPyLVSR	89276756	PRPF4B	C2(Carbamidomethyl); Y18(Phospho)		4.42	0	3	839.71	839.71	-0.15
ERVTPPEGyEVVTVFPK	13994151	PDLIM1	Y9(Phospho)		4.42	1	3	676.33	676.33	-0.6
VADPDHDHtGFLtEYVATR	66932916	MAPK1	T9(Phospho); T13(Phospho)		4.42	0	4	576.74	576.74	0.89
LcDFGSASHVADNDITPyLVSR	89276756	PRPF4B	C2(Carbamidomethyl); Y18(Phospho)		4.42	0	3	839.71	839.71	-0.22
VLEDDPEATyTTSGGKIPIR	32967311	EPHA2	Y10(Phospho)		4.4	1	3	748.03	748.03	-0.16
KSFTPDHVVyAR	42734430	PTRF	Y10(Phospho)		4.4	1	3	500.57	500.57	-0.95
LcDFGSASHVADNDITPyLVSR	89276756	PRPF4B	C2(Carbamidomethyl); Y18(Phospho)		4.39	0	2	1259.06	1259.06	0.85
NSNSYGIPEPAHAyAQPQTTTPLPAVSGSPGAAITPLPSTQNGPVFAK	4885153	CRKL	Y14(Phospho)		4.39	0	5	977.28	977.28	2.94
LcDFGSASHVADNDITPyLVSR	89276756	PRPF4B	C2(Carbamidomethyl); Y18(Phospho)		4.38	0	3	839.71	839.71	-0.29
SYKAPYTcGGDSDQyVLMSSPVGR	38683860	IRS2	C8(Carbamidomethyl); Y15(Phospho)		4.38	1	3	906.72	906.72	0.8
VADPDHDHTGFLtEYVAtR	66932916	MAPK1	T13(Phospho); T18(Phospho)		4.38	0	3	768.65	768.65	0.76
VLEDDPEATyTTSGGKIPIR	32967311	EPHA2	Y10(Phospho)		4.38	1	3	748.03	748.03	0.99
LcDFGSASHVADNDITPyLVSR	89276756	PRPF4B	C2(Carbamidomethyl); Y18(Phospho)		4.36	0	2	1259.06	1259.06	-0.7
LcDFGSASHVADNDITPyLVSR	89276756	PRPF4B	C2(Carbamidomethyl); Y18(Phospho)		4.36	0	3	839.71	839.71	0
LcDFGSASHVADNDITPyLVSR	89276756	PRPF4B	C2(Carbamidomethyl); Y18(Phospho)		4.35	0	3	839.71	839.71	-0.66
LcDFGSASHVADNDITPyLVSR	89276756	PRPF4B	C2(Carbamidomethyl); Y18(Phospho)		4.33	0	2	1259.06	1259.06	-0.6
LcDFGSASHVADNDITPyLVSr	89276756	PRPF4B	C2(Carbamidomethyl); Y18(Phospho); R22(Label:13C(6))		4.32	0	2	1262.07	1262.07	-0.65
VADPDHDHTGFLtEYVAtR	66932916	MAPK1	T13(Phospho); T18(Phospho)		4.32	0	3	768.65	768.65	-0.67
LcDFGSASHVADNDITPyLVSR	89276756	PRPF4B	C2(Carbamidomethyl); Y18(Phospho)		4.32	0	3	839.71	839.71	-0.66
NEEENIySVPHDSTQGk	150417981	ARHGAP35	Y7(Phospho); K17(Label:13C(6))		4.31	0	3	678.29	678.29	-0.87
ESLATSEMSAFHQPGPcEDPScLTHGDYYDNLsLASPK	7657307	LIMD1	C17(Carbamidomethyl); C22(Carbamidomethyl); S33(Phospho)		4.3	0	4	1073.7	1073.7	0.32
KPTyDPVSEDQDPLSSDFKR	56549666	TNK2	Y4(Phospho)		4.3	1	3	802.03	802.03	1.25
VFDKDGNGyISAAELR	4502549	CALM2	Y9(Phospho)		4.25	1	3	612.28	612.28	-1.07
VADPDHDHTGFLTEyVATR	66932916	MAPK1	Y15(Phospho)		4.25	0	3	742	742	0.28
LcDFGSASHVADNDITPyLVSR	89276756	PRPF4B	C2(Carbamidomethyl); Y18(Phospho)		4.24	0	3	839.71	839.71	-0.15
DGGGGGEFYGyMTMDRPLSHcGR	38683860	IRS2	Y11(Phospho); C21(Carbamidomethyl)		4.22	0	3	867.34	867.34	-0.06
LcDFGSASHVADNDITPyLVSR	89276756	PRPF4B	C2(Carbamidomethyl); Y18(Phospho)		4.22	0	3	839.71	839.71	-0.8
GSHQISLDNPDyQQDFFPK	29725609	EGFR	Y12(Phospho)		4.22	0	3	772.67	772.67	0.12
VADPDHDHTGFLTEyVATR	66932916	MAPK1	Y15(Phospho)		4.21	0	3	742	742	2.33
VADPDHDHTGFLTEyVATR	66932916	MAPK1	Y15(Phospho)		4.21	0	3	742	742	0.28
VADPDHDHTGFLTEyVATR	66932916	MAPK1	Y15(Phospho)		4.21	0	3	742	742	0.03
AGKGESAGyMEPYEAQR	106879210	SHB	Y9(Phospho)		4.21	1	2	962.4	962.4	1.53
LcDFGSASHVADNDITPyLVSR	89276756	PRPF4B	C2(Carbamidomethyl); Y18(Phospho)		4.2	0	3	839.71	839.71	1.67
LcDFGSASHVADNDITPyLVSR	89276756	PRPF4B	C2(Carbamidomethyl); Y18(Phospho)		4.18	0	3	839.71	839.71	0.58
NEEENIySVPHDSTQGK	150417981	ARHGAP35	Y7(Phospho)		4.18	0	3	676.28	676.28	-0.79
NEEENIySVPHDSTQGK	150417981	ARHGAP35	Y7(Phospho)		4.18	0	3	676.28	676.28	-0.52
VADPDHDHTGFLTEyVATR	66932916	MAPK1	Y15(Phospho)		4.18	0	4	556.75	556.75	0.93
DkVTIADDYsDPFDAkNDLk	106879210	SHB	K2(Label:13C(6)); S10(Phospho); K16(Label:13C(6)); K20(Label:13C(6))		4.17	2	3	790.04	790.04	1.2
VADPDHDHTGFLTEyVATR	66932916	MAPK1	Y15(Phospho)		4.16	0	3	742	742	1.26
LcDFGSASHVADNDItPYLVSR	89276756	PRPF4B	C2(Carbamidomethyl); T16(Phospho)		4.16	0	2	1259.06	1259.06	0.46
HGHyFVALFDYQAR	4503787	FRK	Y4(Phospho)		4.15	0	3	601.94	601.94	0.1
VADPDHDHTGFLTEyVATR	66932916	MAPK1	Y15(Phospho)		4.15	0	3	742	742	0.03
LcDFGSASHVADNDITPyLVSR	89276756	PRPF4B	C2(Carbamidomethyl); Y18(Phospho)		4.15	0	3	839.71	839.71	-0.08
LcDFGSASHVADNDITPyLVSR	89276756	PRPF4B	C2(Carbamidomethyl); Y18(Phospho)		4.11	0	3	839.71	839.71	-0.22
YcRPESQEHPEADPGAAPyLK	21618338	STAT3	C2(Carbamidomethyl); Y19(Phospho)		4.1	0	3	832.36	832.36	-0.15
VADPDHDHTGFLTEyVATR	66932916	MAPK1	Y15(Phospho)		4.09	0	3	742	742	2.91
LcDFGSASHVADNDITPyLVSR	89276756	PRPF4B	C2(Carbamidomethyl); Y18(Phospho)		4.09	0	3	839.71	839.71	-1.02
YRPASASVSALIGGNQEGSHPQPLGGPEPGPyAQPSVNTPLPNLQNGPIYAR	41327712	CRK	Y32(Phospho)		4.09	0	6	901.11	901.11	1.57
VADPDHDHTGFLtEYVAtR	66932916	MAPK1	T13(Phospho); T18(Phospho)		4.09	0	3	768.65	768.65	0.52
NSNSYGIPEPAHAyAQPQTTTPLPAVSGSPGAAITPLPSTQNGPVFAK	4885153	CRKL	Y14(Phospho)		4.07	0	4	1221.36	1221.35	12.93
VADPDHDHTGFLTEyVATR	66932916	MAPK1	Y15(Phospho)		4.07	0	3	742	742	-0.13
LcDFGSASHVADNDITPyLVSR	89276756	PRPF4B	C2(Carbamidomethyl); Y18(Phospho)		4.07	0	3	839.71	839.71	-1.17
NEEENIySVPHDSTQGK	150417981	ARHGAP35	Y7(Phospho)		4.07	0	2	1013.92	1013.92	-0.48
LcDFGSASHVADNDITPyLVSR	89276756	PRPF4B	C2(Carbamidomethyl); Y18(Phospho)		4.06	0	3	839.71	839.71	-0.8
LcDFGSASHVADNDITPyLVSR	89276756	PRPF4B	C2(Carbamidomethyl); Y18(Phospho)		4.06	0	3	839.71	839.71	-0.22
AHAWPSPyKDYEVK	4506403	GPRC5A	Y8(Phospho)		4.06	1	3	590.93	590.93	-0.71
VADPDHDHTGFLTEyVATR	66932916	MAPK1	Y15(Phospho)		4.05	0	3	742	742	0.44
VLEDDPEATyTTSGGKIPIR	32967311	EPHA2	Y10(Phospho)		4.05	1	3	748.03	748.03	0.33
LcDFGSASHVADNDITPyLVSR	89276756	PRPF4B	C2(Carbamidomethyl); Y18(Phospho)		4.04	0	3	839.71	839.71	0.14
LcDFGSASHVADNDITPyLVSR	89276756	PRPF4B	C2(Carbamidomethyl); Y18(Phospho)		4.04	0	3	839.71	839.71	0.36
VLEDDPEATyTTSGGkIPIr	32967311	EPHA2	Y10(Phospho); K16(Label:13C(6)); R20(Label:13C(6))		4.02	1	3	752.04	752.04	-1.61
KSFTPDHVVyAR	42734430	PTRF	Y10(Phospho)		4.02	1	3	500.57	500.57	-0.03
GQyHTLQAGFSSR	6005830	PKP3	Y3(Phospho)		4.01	0	3	511.23	511.23	0.84
NAIKVPIVINPNAyDNLAIYK	148368962	PEAK1	Y14(Phospho)		3.99	1	3	808.43	808.43	-0.42
HELQANcyEEVKDR	5031635	CFL1	C7(Carbamidomethyl); Y8(Phospho)		3.98	1	3	624.26	624.26	-2.05
VADPDHDHTGFLtEYVAtR	66932916	MAPK1	T13(Phospho); T18(Phospho)		3.98	0	3	768.65	768.65	0.12
KPtYDPVSEDQDPLSSDFKR	56549666	TNK2	T3(Phospho)		3.98	1	3	802.03	802.03	-0.2
VADPDHDHTGFLtEYVAtR	66932916	MAPK1	T13(Phospho); T18(Phospho)		3.98	0	3	768.65	768.65	0.68
EKPAQDPLyDVPNASGGQAGGPQRPGR	68989256	RIN1	Y9(Phospho)		3.98	0	4	711.34	711.34	2.01
VLEDDPEATyTTSGGKIPIR	32967311	EPHA2	Y10(Phospho)		3.97	1	3	748.03	748.03	-0.4
RPQYsNPPVQGEVMEGADNQGAGEQGRPVR	34098946	YBX1	S5(Phospho)		3.96	0	4	826.63	826.63	-1.85
GQyHTLQAGFSSR	6005830	PKP3	Y3(Phospho)		3.96	0	2	766.34	766.34	0.09
VADPDHDHTGFLTEyVATR	66932916	MAPK1	Y15(Phospho)		3.93	0	3	742	742	1.68
VADPDHDHTGFLTEyVATR	66932916	MAPK1	Y15(Phospho)		3.92	0	3	741.99	742	-0.79
AMADELSEKQVyDAHTK	15451856	CAV1	Y12(Phospho)		3.92	1	3	672.63	672.63	0.33
VADPDHDHTGFLTEyVATR	66932916	MAPK1	Y15(Phospho)		3.91	0	2	1112.49	1112.49	1.76
LcDFGSASHVADNDITPyLVSR	89276756	PRPF4B	C2(Carbamidomethyl); Y18(Phospho)		3.91	0	3	839.71	839.71	-0.95
QQQMVVAHQySFAPDGEAR	65288071	TNS3	Y10(Phospho)		3.91	0	3	748	748	0.84
VADPDHDHTGFLTEyVATR	66932916	MAPK1	Y15(Phospho)		3.9	0	2	1112.49	1112.49	-0.54
GSHQISLDNPDyQQDFFPK	29725609	EGFR	Y12(Phospho)		3.9	0	3	772.67	772.67	0.12
DkVTIADDYsDPFDAkNDLk	106879210	SHB	K2(Label:13C(6)); S10(Phospho); K16(Label:13C(6)); K20(Label:13C(6))		3.9	2	3	790.04	790.04	-0.34
LSSARPGGLGSSSLyGLGASRPR	67782365	KRT7	Y15(Phospho)		3.9	0	4	582.3	582.3	-0.44
KGAGDGsDEEVDGKADGAEAKPAE	12667788	MYH9	S7(Phospho)		3.89	2	3	795	795	-1.05
LcDFGSASHVADNDITPyLVSR	89276756	PRPF4B	C2(Carbamidomethyl); Y18(Phospho)		3.88	0	3	839.71	839.71	-0.37
VFDKDGNGyISAAELR	4502549	CALM2	Y9(Phospho)		3.87	1	2	917.92	917.92	-1.79
AGKGESAGyMEPYEAQR	106879210	SHB	Y9(Phospho)		3.87	1	3	641.94	641.94	0.25
VADPDHDHTGFLtEYVAtR	66932916	MAPK1	T13(Phospho); T18(Phospho)		3.86	0	3	768.65	768.65	-1.39
LcDFGSASHVADNDITPyLVSR	89276756	PRPF4B	C2(Carbamidomethyl); Y18(Phospho)		3.85	0	3	839.71	839.71	-0.15
VADPDHDHTGFLTEyVATR	66932916	MAPK1	Y15(Phospho)		3.85	0	3	742	742	0.19
VADPDHDHTGFLtEYVAtR	66932916	MAPK1	T13(Phospho); T18(Phospho)		3.84	0	3	768.65	768.65	0.2
KSFTPDHVVyAR	42734430	PTRF	Y10(Phospho)		3.83	1	3	500.57	500.57	-2.72
NEEENIySVPHDSTQGK	150417981	ARHGAP35	Y7(Phospho)		3.82	0	3	676.28	676.28	-0.34
RSDSASSEPVGIyQGFEKK	31377782	PRKCD	Y13(Phospho)		3.82	2	3	722.34	722.34	1.15
VADPDHDHTGFLtEYVAtR	66932916	MAPK1	T13(Phospho); T18(Phospho)		3.81	0	3	768.65	768.65	0.84
LcDFGSASHVADNDITPyLVSR	89276756	PRPF4B	C2(Carbamidomethyl); Y18(Phospho)		3.79	0	3	839.71	839.71	-0.88
LcDFGSASHVADNDITPyLVSR	89276756	PRPF4B	C2(Carbamidomethyl); Y18(Phospho)		3.79	0	3	839.71	839.71	0.07
LcDFGSASHVADNDITPyLVSR	89276756	PRPF4B	C2(Carbamidomethyl); Y18(Phospho)		3.79	0	3	839.71	839.71	-0.59
VADPDHDHTGFLtEYVAtR	66932916	MAPK1	T13(Phospho); T18(Phospho)		3.78	0	3	768.65	768.65	0.36
KPTyDPVSEDQDPLSSDFKR	56549666	TNK2	Y4(Phospho)		3.77	1	3	802.03	802.03	1.02
SGLFtGGSLPPARLPPFtRPPLMSQAAtNTVIVTNSENARSWIK	133505169	MPEG1	T5(Phospho); T18(Phospho); T28(Phospho)		3.76	2	5	984.87	984.88	-9.28
YcRPESQEHPEADPGAAPyLK	21618338	STAT3	C2(Carbamidomethyl); Y19(Phospho)		3.76	0	3	832.36	832.36	-0.15
VADPDHDHTGFLTEyVATR	66932916	MAPK1	Y15(Phospho)		3.76	0	3	741.99	742	-0.3
HADAEMTGyVVTR	4506085	MAPK13	Y9(Phospho)		3.76	0	2	765.33	765.33	0.05
LcDFGSASHVADNDITPyLVSR	89276756	PRPF4B	C2(Carbamidomethyl); Y18(Phospho)		3.73	0	3	839.71	839.71	-0.22
GQyHTLQAGFSSR	6005830	PKP3	Y3(Phospho)		3.73	0	2	766.34	766.34	0.25
YRPASASVSALIGGNQEGSHPQPLGGPEPGPyAQPSVNTPLPNLQNGPIYAR	41327712	CRK	Y32(Phospho)		3.72	0	5	1081.13	1081.13	-1.01
YRPASASVSALIGGNQEGSHPQPLGGPEPGPyAQPSVNTPLPNLQNGPIYAR	41327712	CRK	Y32(Phospho)		3.72	0	5	1081.14	1081.13	2.04
LcDFGSASHVADNDITPyLVSR	89276756	PRPF4B	C2(Carbamidomethyl); Y18(Phospho)		3.71	0	3	839.71	839.71	-1.97
DkVTIADDYsDPFDAkNDLk	106879210	SHB	K2(Label:13C(6)); S10(Phospho); K16(Label:13C(6)); K20(Label:13C(6))		3.71	2	3	790.04	790.04	0.59
VADPDHDHTGFLTEyVATR	66932916	MAPK1	Y15(Phospho)		3.71	0	3	741.99	742	-0.71
NAIKVPIVINPNAyDNLAIYK	148368962	PEAK1	Y14(Phospho)		3.71	1	3	808.43	808.43	0.64
DKVTIADDySDPFDAKNDLK	106879210	SHB	Y9(Phospho)		3.71	2	3	784.02	784.02	1.2
KSFTPDHVVyAR	42734430	PTRF	Y10(Phospho)		3.68	1	3	500.57	500.57	-3.14
HGHyFVALFDYQAR	4503787	FRK	Y4(Phospho)		3.67	0	3	601.94	601.94	0.61
AGKGESAGyMEPYEAQR	106879210	SHB	Y9(Phospho)		3.67	1	3	641.94	641.94	-0.51
LcDFGSASHVADNDITPyLVSR	89276756	PRPF4B	C2(Carbamidomethyl); Y18(Phospho)		3.67	0	3	839.71	839.71	0.43
VLEDDPEATYtTSGGkIPIr	32967311	EPHA2	T11(Phospho); K16(Label:13C(6)); R20(Label:13C(6))		3.66	1	3	752.04	752.04	1.07
VLEDDPEATyTTSGGKIPIR	32967311	EPHA2	Y10(Phospho)		3.64	1	2	1121.53	1121.54	-1.18
FLEDDPSDPtYTSSLGGKIPIR	17975768	EPHB3	T10(Phospho)		3.64	1	3	830.06	830.06	-1.14
VLEDDPEATyTTSGGkIPIr	32967311	EPHA2	Y10(Phospho); K16(Label:13C(6)); R20(Label:13C(6))		3.63	1	3	752.04	752.04	-2.26
VADPDHDHTGFLTEyVATR	66932916	MAPK1	Y15(Phospho)		3.61	0	3	741.99	742	-0.38
LSSARPGGLGSssLYGLGASRPR	67782365	KRT7	S12(Phospho); S13(Phospho)		3.6	0	4	602.29	602.29	2.41
LcDFGSASHVADNDITPyLVSR	89276756	PRPF4B	C2(Carbamidomethyl); Y18(Phospho)		3.6	0	3	839.71	839.71	0.51
HELQANcyEEVKDR	5031635	CFL1	C7(Carbamidomethyl); Y8(Phospho)		3.6	1	3	624.26	624.26	-0.09
LcDFGSASHVADNDITPyLVSR	89276756	PRPF4B	C2(Carbamidomethyl); Y18(Phospho)		3.6	0	3	839.71	839.71	-0.15
LSSARPGGLGSSSLyGLGASRPR	67782365	KRT7	Y15(Phospho)		3.59	0	3	776.06	776.06	0.28
NSNSYGIPEPAHAyAQPQTTTPLPAVSGSPGAAITPLPSTQNGPVFAK	4885153	CRKL	Y14(Phospho)		3.59	0	5	977.28	977.28	0.06
YRPASASVSALIGGNQEGSHPQPLGGPEPGPyAQPSVNTPLPNLQNGPIYAR	41327712	CRK	Y32(Phospho)		3.58	0	4	1351.16	1351.17	-0.52
YRPASASVSALIGGNQEGSHPQPLGGPEPGPyAQPSVNTPLPNLQNGPIYAR	41327712	CRK	Y32(Phospho)		3.58	0	6	901.12	901.11	3.95
LcDFGSASHVADNDITPYLVsR	89276756	PRPF4B	C2(Carbamidomethyl); S21(Phospho)		3.58	0	3	839.71	839.71	-0.37
KPTyDPVSEDQDPLSSDFKR	56549666	TNK2	Y4(Phospho)		3.58	1	3	802.03	802.03	0.41
KAVPKEDIySGGGGGGSR	5803036	HNRNPA0	Y9(Phospho)		3.57	2	3	605.62	605.62	-1.48
WDTGENPIyKSAVTTVVNPK	19743823	ITGB1	Y9(Phospho)		3.55	1	3	767.04	767.04	-0.67
VADPDHDHTGFLtEYVAtR	66932916	MAPK1	T13(Phospho); T18(Phospho)		3.55	0	3	768.65	768.65	-1.31
SYKAPYTcGGDSDQyVLMSSPVGR	38683860	IRS2	C8(Carbamidomethyl); Y15(Phospho)		3.54	1	3	906.72	906.72	-1.01
SLEATDSAFDNPDyWHSr	54792100	ERBB3	Y14(Phospho); R18(Label:13C(6))		3.54	0	3	732.97	732.97	1.18
LcDFGSASHVADNDITPyLVSR	89276756	PRPF4B	C2(Carbamidomethyl); Y18(Phospho)		3.53	0	4	630.03	630.03	0.89
EEDEHPyELLLTAETK	140161500	ANKS1A	Y7(Phospho)		3.53	0	3	666.3	666.3	1.12
HADAEMTGyVVTr	4506085	MAPK13	Y9(Phospho); R13(Label:13C(6))		3.52	0	2	768.34	768.34	-1.38
LcDFGSASHVADNDITPyLVSR	89276756	PRPF4B	C2(Carbamidomethyl); Y18(Phospho)		3.51	0	3	839.71	839.71	-1.75
DRETSKVIyDFIEK	51702526	WASL	Y9(Phospho)		3.51	2	3	608.29	608.29	-0.1
LcDFGSASHVADNDITPyLVSR	89276756	PRPF4B	C2(Carbamidomethyl); Y18(Phospho)		3.5	0	3	839.71	839.71	-0.08
LcDFGSASHVADNDITPyLVSR	89276756	PRPF4B	C2(Carbamidomethyl); Y18(Phospho)		3.5	0	3	839.71	839.71	-1.46
LcDFGSASHVADNDITPyLVSR	89276756	PRPF4B	C2(Carbamidomethyl); Y18(Phospho)		3.5	0	3	839.71	839.71	-0.59
GSHQISLDNPDyQQDFFPK	29725609	EGFR	Y12(Phospho)		3.5	0	3	772.67	772.67	0.91
AGkGESAGyMEPYEAQr	106879210	SHB	K3(Label:13C(6)); Y9(Phospho); R17(Label:13C(6))		3.49	1	2	968.42	968.42	0.08
AHAWPSPyKDyEVKK	4506403	GPRC5A	Y8(Phospho); Y11(Phospho)		3.49	2	3	660.29	660.29	-0.18
GSHQISLDNPDyQQDFFPK	29725609	EGFR	Y12(Phospho)		3.49	0	3	772.67	772.67	-2.41
YRPASASVSALIGGNQEGSHPQPLGGPEPGPyAQPSVNTPLPNLQNGPIYAR	41327712	CRK	Y32(Phospho)		3.49	0	4	1351.17	1351.17	0.56
VLEDDPEATyTTSGGkIPIr	32967311	EPHA2	Y10(Phospho); K16(Label:13C(6)); R20(Label:13C(6))		3.46	1	3	752.04	752.04	-0.23
SLLEGQEDHyNNLSASK	24234699	KRT19	Y10(Phospho)		3.45	0	2	992.94	992.94	0.89
WDTGENPIyKSAVTTVVNPK	19743823	ITGB1	Y9(Phospho)		3.45	1	3	767.04	767.04	-0.03
GSHQISLDNPDyQQDFFPk	29725609	EGFR	Y12(Phospho); K19(Label:13C(6))		3.45	0	3	774.68	774.68	-0.42
VADPDHDHTGFLTEyVATR	66932916	MAPK1	Y15(Phospho)		3.45	0	3	742	742	1.02
SSSSNLGADDGyMPMTPGAALAGSGSGScR	38683860	IRS2	Y12(Phospho); C29(Carbamidomethyl)		3.44	0	3	981.07	981.07	0.66
AGKGESAGyMEPYEAQR	106879210	SHB	Y9(Phospho)		3.43	1	2	962.4	962.4	1.4
TYVDPHTyEDPNQAVLK	32967311	EPHA2	Y8(Phospho)		3.42	0	3	690.65	690.65	0.07
LcDFGSASHVADNDITPYLVsR	89276756	PRPF4B	C2(Carbamidomethyl); S21(Phospho)		3.42	0	3	839.71	839.71	0.72
LcDFGSASHVADNDITPyLVSR	89276756	PRPF4B	C2(Carbamidomethyl); Y18(Phospho)		3.41	0	3	839.71	839.71	-0.44
LSSARPGGLGSSSLyGLGASRPR	67782365	KRT7	Y15(Phospho)		3.41	0	3	776.06	776.06	0.2
LcDFGSASHVADNDITPyLVSR	89276756	PRPF4B	C2(Carbamidomethyl); Y18(Phospho)		3.4	0	3	839.71	839.71	-1.75
YcRPESQEHPEADPGAAPyLK	21618338	STAT3	C2(Carbamidomethyl); Y19(Phospho)		3.39	0	3	832.36	832.36	0.8
DKVTIADDYsDPFDAKNDLK	106879210	SHB	S10(Phospho)		3.39	2	3	784.02	784.02	-0.2
LcDFGSASHVADNDITPYLVsR	89276756	PRPF4B	C2(Carbamidomethyl); S21(Phospho)		3.38	0	3	839.71	839.71	-0.88
LcDFGSASHVADNDITPyLVSR	89276756	PRPF4B	C2(Carbamidomethyl); Y18(Phospho)		3.38	0	2	1259.06	1259.06	0.75
NEEENIySVPHDSTQGK	150417981	ARHGAP35	Y7(Phospho)		3.38	0	2	1013.92	1013.92	-0.6
LcDFGSASHVADNDITPyLVSR	89276756	PRPF4B	C2(Carbamidomethyl); Y18(Phospho)		3.38	0	2	1259.06	1259.06	0.75
LcDFGSASHVADNDITPyLVSR	89276756	PRPF4B	C2(Carbamidomethyl); Y18(Phospho)		3.37	0	3	839.71	839.71	-0.73
ERVTPPEGyEVVTVFPK	13994151	PDLIM1	Y9(Phospho)		3.35	1	3	676.33	676.33	-0.42
HGHyFVALFDYQAr	4503787	FRK	Y4(Phospho); R14(Label:13C(6))		3.34	0	3	603.94	603.95	-1.41
LTGIKHELQANcyEEVKDR	5031635	CFL1	C12(Carbamidomethyl); Y13(Phospho)		3.34	2	3	795.04	795.04	1.98
LGEyEDVSRVEK	50428925	TBCB	Y4(Phospho)		3.33	1	2	752.34	752.34	-0.55
VQENDGKEPPPVVNyEEDAR	119964721	FER	Y15(Phospho)		3.33	1	3	789.02	789.02	1.1
GPGAGGDEATAGGGSAPQPPRLEYYEsEKK	38683860	IRS2	S27(Phospho)		3.33	2	4	764.85	764.85	1.59
HGHyFVALFDYQAr	4503787	FRK	Y4(Phospho); R14(Label:13C(6))		3.32	0	3	603.94	603.95	-1.71
LGPGGLDDRySLVSEQLEPAATSTYR	6005830	PKP3	Y10(Phospho)		3.32	1	3	959.12	959.12	-0.18
AGKGESAGymEPYEAQR	106879210	SHB	Y9(Phospho); M10(Oxidation)		3.31	1	3	647.27	647.27	-1.22
VADPDHDHTGFLtEYVAtR	66932916	MAPK1	T13(Phospho); T18(Phospho)		3.31	0	3	768.65	768.65	0.84
VADPDHDHTGFLtEYVAtR	66932916	MAPK1	T13(Phospho); T18(Phospho)		3.31	0	3	768.65	768.65	1.56
LcDFGSASHVADNDITPyLVSR	89276756	PRPF4B	C2(Carbamidomethyl); Y18(Phospho)		3.3	0	3	839.71	839.71	-0.44
VADPDHDHTGFLTEyVATR	66932916	MAPK1	Y15(Phospho)		3.29	0	3	742	742	0.36
AGKGESAGyMEPYEAQR	106879210	SHB	Y9(Phospho)		3.29	1	3	641.94	641.94	-0.89
DRETSKVIyDFIEK	51702526	WASL	Y9(Phospho)		3.29	2	3	608.29	608.29	0.2
LcDFGSASHVADNDITPyLVSR	89276756	PRPF4B	C2(Carbamidomethyl); Y18(Phospho)		3.29	0	3	839.71	839.71	1.45
LcDFGSASHVADNDITPyLVSR	89276756	PRPF4B	C2(Carbamidomethyl); Y18(Phospho)		3.28	0	3	839.71	839.71	-1.09
LGEyEDVSRVEK	50428925	TBCB	Y4(Phospho)		3.28	1	2	752.34	752.34	-1.36
VADPDHDHTGFLTEyVATR	66932916	MAPK1	Y15(Phospho)		3.28	0	3	742	742	1.35
VFDKDGNGyISAAELR	4502549	CALM2	Y9(Phospho)		3.28	1	2	917.92	917.92	-1
NAIKVPIVINPNAyDNLAIYK	148368962	PEAK1	Y14(Phospho)		3.27	1	3	808.43	808.43	0.56
LSLGQyDNDAGGQLPFSK	65288071	TNS3	Y6(Phospho)		3.27	0	2	995.45	995.45	1.04
YGLFKEENPyAR	4757886	PTTG1IP	Y10(Phospho)		3.26	1	2	783.85	783.85	0.4
DrETSkVIyDFIEk	51702526	WASL	R2(Label:13C(6)); K6(Label:13C(6)); Y9(Phospho); K14(Label:13C(6))		3.26	2	3	614.31	614.31	0.22
LcDFGSASHVADNDITPYLVsR	89276756	PRPF4B	C2(Carbamidomethyl); S21(Phospho)		3.25	0	3	839.71	839.71	-0.22
LcDFGSASHVADNDITPYLVsR	89276756	PRPF4B	C2(Carbamidomethyl); S21(Phospho)		3.25	0	3	839.71	839.71	0.58
SLYASSPGGVyATR	62414289	VIM	Y11(Phospho)		3.25	0	2	754.84	754.84	-0.24
DKVTIADDySDPFDAKNDLK	106879210	SHB	Y9(Phospho)		3.25	2	3	784.02	784.02	-1.22
KSFTPDHVVyAR	42734430	PTRF	Y10(Phospho)		3.25	1	2	750.36	750.36	0.3
VADPDHDHTGFLTEyVATR	66932916	MAPK1	Y15(Phospho)		3.25	0	4	556.75	556.75	0.82
TYVDPHTyEDPNQAVLK	32967311	EPHA2	Y8(Phospho)		3.24	0	3	690.65	690.65	0.16
TMQFEPSTMVyDAcR	223029410	TLN1	Y11(Phospho); C14(Carbamidomethyl)		3.24	0	2	958.37	958.38	-0.98
VADPDHDHTGFLTEyVATR	66932916	MAPK1	Y15(Phospho)		3.24	0	2	1112.49	1112.49	-0.32
LLAQAEGEPcyIR	187608615	TYK2	C10(Carbamidomethyl); Y11(Phospho)		3.24	0	2	800.37	800.37	0.96
LcDFGSASHVADNDITPyLVSR	89276756	PRPF4B	C2(Carbamidomethyl); Y18(Phospho)		3.24	0	3	839.71	839.71	0
NEEENIySVPHDSTQGK	150417981	ARHGAP35	Y7(Phospho)		3.23	0	3	676.28	676.28	-1.15
LcDFGSASHVADNDITPyLVSR	89276756	PRPF4B	C2(Carbamidomethyl); Y18(Phospho)		3.23	0	3	839.71	839.71	-0.59
FDTQYPyGEKQDEFKR	5803013	ERP29	Y7(Phospho)		3.22	2	3	710.98	710.98	-0.57
GQyHTLQAGFSSR	6005830	PKP3	Y3(Phospho)		3.22	0	2	766.34	766.34	-0.39
GSHQISLDNPDyQQDFFPK	29725609	EGFR	Y12(Phospho)		3.22	0	3	772.67	772.67	0.44
NAIKVPIVINPNAyDNLAIYK	148368962	PEAK1	Y14(Phospho)		3.21	1	3	808.43	808.43	0.41
SDDyMPMSPASVSAPK	38683860	IRS2	Y4(Phospho)		3.2	0	2	881.86	881.86	0.42
AMADELSEKQVyDAHTK	15451856	CAV1	Y12(Phospho)		3.19	1	3	672.63	672.63	-0.57
VTRSAAPSTLDssSTAPAQLGK	284795266	SRPRB	S12(Phospho); S13(Phospho)		3.19	1	3	769.03	769.02	7.14
HADAEMTGyVVTR	4506085	MAPK13	Y9(Phospho)		3.18	0	2	765.33	765.33	-0.19
LcDFGSASHVADNDITPyLVSR	89276756	PRPF4B	C2(Carbamidomethyl); Y18(Phospho)		3.18	0	3	839.71	839.71	0.65
VADPDHDHTGFLtEYVAtR	66932916	MAPK1	T13(Phospho); T18(Phospho)		3.17	0	2	1152.47	1152.47	0.32
HGHyFVALFDYQAr	4503787	FRK	Y4(Phospho); R14(Label:13C(6))		3.17	0	3	603.95	603.95	1.22
LcDFGSASHVADNDITPyLVSR	89276756	PRPF4B	C2(Carbamidomethyl); Y18(Phospho)		3.17	0	3	839.71	839.71	0.29
NSNsYGIPEPAHAYAQPQTTTPLPAVSGSPGAAITPLPSTQNGPVFAK	4885153	CRKL	S4(Phospho)		3.16	0	4	1221.36	1221.35	6.33
VADPDHDHTGFLTEyVATR	66932916	MAPK1	Y15(Phospho)		3.15	0	2	1112.49	1112.49	0.56
QSPEDVyFSKSEQLKPLK	32967311	EPHA2	Y7(Phospho)		3.15	1	3	735.03	735.03	0.95
GGVGSRADyDTLSLR	6005830	PKP3	Y9(Phospho)		3.15	1	2	823.88	823.88	0.37
VADPDHDHTGFLtEYVAtR	66932916	MAPK1	T13(Phospho); T18(Phospho)		3.14	0	2	1152.47	1152.47	0.53
GSTAENAEyLR	29725609	EGFR	Y9(Phospho)		3.13	0	2	645.77	645.77	-0.7
kPtYDPVSEDQDPLSSDFkr	56549666	TNK2	K1(Label:13C(6)); T3(Phospho); K19(Label:13C(6)); R20(Label:13C(6))		3.12	1	3	808.05	808.05	1.63
LDycGGSGEPGGVQR	106879210	SHB	Y3(Phospho); C4(Carbamidomethyl)		3.1	0	2	816.33	816.33	-0.16
AGkGESAGyMEPYEAQr	106879210	SHB	K3(Label:13C(6)); Y9(Phospho); R17(Label:13C(6))		3.07	1	2	968.42	968.42	-0.74
GSTAENAEyLR	29725609	EGFR	Y9(Phospho)		3.03	0	2	645.77	645.77	0.91
LGEyEDVSRVEK	50428925	TBCB	Y4(Phospho)		3.01	1	2	752.34	752.34	-1.36
VLEDDPEATyTTSGGK	32967311	EPHA2	Y10(Phospho)		2.97	0	2	881.87	881.87	-0.39
HADAEMTGyVVTr	4506085	MAPK13	Y9(Phospho); R13(Label:13C(6))		2.97	0	2	768.34	768.34	-0.9
VSLAGAcGVGGYGsr	119395754	KRT5	C7(Carbamidomethyl); S14(Phospho); R15(Label:13C(6))		2.97	0	2	748.83	748.84	-2.21
KAQDcyFMK	4506537	RIPK2	C5(Carbamidomethyl); Y6(Phospho)		2.96	1	2	635.75	635.75	-0.65
VADPDHDHTGFLtEYVAtR	66932916	MAPK1	T13(Phospho); T18(Phospho)		2.95	0	2	1152.47	1152.47	2.12
HADAEMTGyVVTR	4506085	MAPK13	Y9(Phospho)		2.95	0	2	765.33	765.33	-1.07
VADPDHDHTGFLtEYVAtR	66932916	MAPK1	T13(Phospho); T18(Phospho)		2.94	0	2	1152.47	1152.47	0.95
SAVTTVVNPKyEGK	19743823	ITGB1	Y11(Phospho)		2.94	1	2	786.89	786.89	0.26
KSFTPDHVVyAR	42734430	PTRF	Y10(Phospho)		2.93	1	2	750.36	750.36	-0.43
KAQDcyFMK	4506537	RIPK2	C5(Carbamidomethyl); Y6(Phospho)		2.9	1	2	635.75	635.75	-1.9
NEEENIySVPHDSTQGK	150417981	ARHGAP35	Y7(Phospho)		2.88	0	2	1013.92	1013.92	-1.86
VADPDHDHTGFLTEyVATR	66932916	MAPK1	Y15(Phospho)		2.87	0	2	1112.49	1112.49	2.2
GQyHTLQAGFSSr	6005830	PKP3	Y3(Phospho); R13(Label:13C(6))		2.86	0	2	769.35	769.35	1.05
WDTGENPIyK	19743823	ITGB1	Y9(Phospho)		2.84	0	2	651.77	651.77	1.47
NEEENIySVPHDSTQGk	150417981	ARHGAP35	Y7(Phospho); K17(Label:13C(6))		2.84	0	2	1016.93	1016.93	-2.69
VADPDHDHTGFLtEYVAtR	66932916	MAPK1	T13(Phospho); T18(Phospho)		2.83	0	2	1152.48	1152.47	2.65
TYVDPHtYEDPNQAVLK	32967311	EPHA2	T7(Phospho)		2.82	0	2	1035.46	1035.46	0.14
HADAEMTGyVVTR	4506085	MAPK13	Y9(Phospho)		2.82	0	2	765.33	765.33	1.17
MkLSLGGSEMGLSSHLQsSK	269973871	KLHL13	K2(Label:13C(6)); S18(Phospho)		2.8	1	2	1082.03	1082.02	13.51
LLAQAEGEPcyIR	187608615	TYK2	C10(Carbamidomethyl); Y11(Phospho)		2.8	0	2	800.37	800.37	0.8
QADEEMTGyVATR	20128774	MAPK11	Y9(Phospho)		2.79	0	2	775.81	775.81	-1.43
WDTGENPIyK	19743823	ITGB1	Y9(Phospho)		2.77	0	2	651.77	651.77	0.15
SDDyMPMSPASVSAPK	38683860	IRS2	Y4(Phospho)		2.77	0	2	881.86	881.86	0.77
WDTGENPIyK	19743823	ITGB1	Y9(Phospho)		2.75	0	2	651.77	651.77	-0.88
SAVTTVVNPKyEGK	19743823	ITGB1	Y11(Phospho)		2.75	1	2	786.89	786.89	0.18
VLEDDPEATyTTSGGK	32967311	EPHA2	Y10(Phospho)		2.73	0	2	881.87	881.87	-1.78
VQIyHNPTANSFR	4507869	VASP	Y4(Phospho)		2.72	0	2	813.87	813.88	-1.57
EFEVyGPIKR	29568103	SNRNP70	Y5(Phospho)		2.72	1	2	659.32	659.32	0.94
ASSPAESSPEDSGyMR	38683860	IRS2	Y14(Phospho)		2.72	0	2	875.83	875.84	-0.57
EFEVyGPIKR	29568103	SNRNP70	Y5(Phospho)		2.71	1	2	659.32	659.32	-0.64
YGLFKEENPyAR	4757886	PTTG1IP	Y10(Phospho)		2.7	1	2	783.85	783.85	0.01
VTPPEGyEVVTVFPK	13994151	PDLIM1	Y7(Phospho)		2.7	0	2	871.43	871.43	0.14
VSLAGAcGVGGyGSR	119395754	KRT5	C7(Carbamidomethyl); Y12(Phospho)		2.69	0	2	745.83	745.83	-1.74
rPTPWEAAAKsPLGLVDDAFQPR	193083183	SYNPO2	R1(Label:13C(6)); S11(Phospho)		2.68	1	2	1304.66	1304.65	3.44
VADPDHDHTGFLTEyVATR	66932916	MAPK1	Y15(Phospho)		2.68	0	2	1112.49	1112.49	1.76
NAEDcLyELPENIR	7706557	C9orf78	C5(Carbamidomethyl); Y7(Phospho)		2.66	0	2	908.38	908.38	-0.25
VSLAGAcGVGGyGSr	119395754	KRT5	C7(Carbamidomethyl); Y12(Phospho); R15(Label:13C(6))		2.66	0	2	748.84	748.84	-0.42
SLyNLGGSkr	119395754	KRT5	Y3(Phospho); K9(Label:13C(6)); R10(Label:13C(6))		2.66	1	2	593.8	593.8	-0.05
EFEVyGPIKR	29568103	SNRNP70	Y5(Phospho)		2.66	1	2	659.32	659.32	0.29
LDycGGSGEPGGVQR	106879210	SHB	Y3(Phospho); C4(Carbamidomethyl)		2.65	0	2	816.33	816.33	-0.83
VLEDDPEATyTTSGGKIPIR	32967311	EPHA2	Y10(Phospho)		2.62	1	2	1121.54	1121.54	-0.53
VADPDHDHTGFLtEYVAtR	66932916	MAPK1	T13(Phospho); T18(Phospho)		2.56	0	2	1152.47	1152.47	0.21
VSLAGAcGVGGyGSr	119395754	KRT5	C7(Carbamidomethyl); Y12(Phospho); R15(Label:13C(6))		2.56	0	2	748.84	748.84	-0.5
LcDFGSASHVADNDITPyLVSR	89276756	PRPF4B	C2(Carbamidomethyl); Y18(Phospho)		2.53	0	2	1259.06	1259.06	0.37
VLEDDPEATyTTSGGK	32967311	EPHA2	Y10(Phospho)		2.52	0	2	881.87	881.87	0.37
ELLVSsIFAAAsrK	203097003	ARHGAP21	S6(Phospho); S12(Phospho); R13(Label:13C(6))		2.51	1	2	829.4	829.41	-10.67
SDDyMPMSPASVSAPK	38683860	IRS2	Y4(Phospho)		2.51	0	2	881.86	881.86	0.42
GSTAENAEyLr	29725609	EGFR	Y9(Phospho); R11(Label:13C(6))		2.47	0	2	648.78	648.78	-0.31
EYDQLyEEYTR	4826908	PIK3R2	Y6(Phospho)		2.45	0	2	794.81	794.81	0.28
ESMcSTPAFPVSPETPyVK	65288071	TNS3	C4(Carbamidomethyl); Y17(Phospho)		2.43	0	2	1103.98	1103.98	-0.14
SREYDQLyEEYTR	4826908	PIK3R2	Y8(Phospho)		2.42	1	2	916.38	916.38	-1.28
SSGPYGGGGQyFAKPR	4504445;14043070	HNRNPA1;HNRNPA1	Y11(Phospho)	101		0	2	854.88	854.88	0.57
LSLEGDHSTPPSAyGSVK	209862831;50845388	ANXA2;ANXA2	Y14(Phospho)	97		0	2	962.94	962.94	-2
SSGPYGGGGQyFAKPR	4504445;14043070	HNRNPA1;HNRNPA1	Y11(Phospho)	95		0	2	854.88	854.88	0.21
LSLEGDHSTPPSAyGSVK	209862831;50845388	ANXA2;ANXA2	Y14(Phospho)	94		0	2	962.94	962.94	-0.22
LSLEGDHSTPPSAyGSVK	209862831;50845388	ANXA2;ANXA2	Y14(Phospho)	93		0	2	962.94	962.94	0.35
LSLEGDHSTPPSAyGSVK	209862831;50845388	ANXA2;ANXA2	Y14(Phospho)	91		0	2	962.94	962.94	0.73
LSLEGDHSTPPSAyGSVK	209862831;50845388	ANXA2;ANXA2	Y14(Phospho)	90		0	2	962.94	962.94	0.22
LSLEGDHSTPPSAyGSVK	209862831;50845388	ANXA2;ANXA2	Y14(Phospho)	89		0	2	962.94	962.94	2.76
SSGPyGGGGQYFAKPR	4504445;14043070	HNRNPA1;HNRNPA1	Y5(Phospho)	82		0	2	854.88	854.88	-0.93
IQNTGDyYDLYGGEK	33356177;18375644	PTPN11;PTPN11	Y7(Phospho)	82		0	2	908.38	908.38	-0.46
VVQEYIDAFSDyANFk	4506303;18450369	PTPRA;PTPRA	Y12(Phospho); K16(Label:13C(6))	80		0	2	997.95	997.95	0.94
LSLEGDHSTPPSAyGSVk	209862831;50845388	ANXA2;ANXA2	Y14(Phospho); K18(Label:13C(6))	79		0	2	965.95	965.95	-0.53
EHALLAyTLGVK	4503475;4503471	EEF1A2;EEF1A1	Y7(Phospho)	79		0	2	697.86	697.86	-0.83
SYSPyDMLESIR	209862831;50845388	ANXA2;ANXA2	Y5(Phospho)	78		0	2	770.82	770.82	-0.01
SSGPyGGGGQYFAKPR	4504445;14043070	HNRNPA1;HNRNPA1	Y5(Phospho)	78		0	2	854.88	854.88	-1.5
LSLEGDHSTPPSAyGSVK	209862831;50845388	ANXA2;ANXA2	Y14(Phospho)	78		0	2	962.94	962.94	0.54
LSLEGDHSTPPSAyGSVK	209862831;50845388	ANXA2;ANXA2	Y14(Phospho)	74		0	2	962.94	962.94	0.54
SYSPyDMLESIR	209862831;50845388	ANXA2;ANXA2	Y5(Phospho)	74		0	2	770.82	770.82	-0.09
SLDNGGYyISPR	4505055;162287326	LYN;LYN	Y8(Phospho)	73		0	2	711.31	711.31	-0.47
QESTVSFNPyEPELAPWAADKGPQR	21361553;205277435	SYK;SYK	Y10(Phospho)	72		1	3	966.44	966.44	0.23
LSLEGDHSTPPSAyGSVk	209862831;50845388	ANXA2;ANXA2	Y14(Phospho); K18(Label:13C(6))	72		0	2	965.95	965.95	0.67
EHALLAyTLGVk	4503475;4503471	EEF1A2;EEF1A1	Y7(Phospho); K12(Label:13C(6))	72		0	2	700.87	700.87	-1.08
IQNTGDyYDLYGGEK	33356177;18375644	PTPN11;PTPN11	Y7(Phospho)	71		0	2	908.38	908.38	0.95
LVQSPNSyFMDVK	7705706;4506711	RPS27L;RPS27	Y8(Phospho)	71		0	2	804.36	804.36	0.07
SSGPyGGGGQYFAKPR	4504445;14043070	HNRNPA1;HNRNPA1	Y5(Phospho)	70		0	2	854.88	854.88	-2.36
LVTSPccIVTSTyGWTANMER	153792590;154146191	HSP90AA1;HSP90AA1	C6(Carbamidomethyl); C7(Carbamidomethyl); Y13(Phospho)	70		0	3	842.7	842.7	-0.07
DGMDNQGGyGSVGR	14141159;14141157	HNRNPH3;HNRNPH3	Y9(Phospho)	70		0	2	746.78	746.78	-0.18
STTTGHLIyK	4503475;4503471	EEF1A2;EEF1A1	Y9(Phospho)	69		0	2	600.79	600.79	-0.38
IGEGTYGVVyKAR	166362719;16936528	CDK2;CDK2	Y10(Phospho)	69		1	2	746.86	746.86	-1.21
LGAAPEEESAyVAGEKR	20149635;332078466	NSFL1C;NSFL1C	Y11(Phospho)	68		1	2	928.92	928.93	-0.19
SSGPYGGGGQyFAKPR	4504445;14043070	HNRNPA1;HNRNPA1	Y11(Phospho)	68		0	3	570.25	570.25	0.71
LGEGTyATVYKGR	281427168;37595545	CDK17;CDK17	Y6(Phospho)	67		1	2	747.85	747.85	-1.05
LGAAPEEESAyVAGEKR	20149635;332078466	NSFL1C;NSFL1C	Y11(Phospho)	67		1	2	928.92	928.93	-0.39
EHALLAyTLGVk	4503475;4503471	EEF1A2;EEF1A1	Y7(Phospho); K12(Label:13C(6))	67		0	2	700.87	700.87	1.27
IQNTGDyYDLYGGEK	33356177;18375644	PTPN11;PTPN11	Y7(Phospho)	66		0	2	908.38	908.38	-0.19
LyDLNMPAYVK	5453754;299829184	NCK1;NCK1	Y2(Phospho)	66		0	2	703.82	703.83	-0.42
LSLEGDHSTPPSAyGSVK	209862831;50845388	ANXA2;ANXA2	Y14(Phospho)	66		0	3	642.3	642.29	1.83
EHALLAyTLGVK	4503475;4503471	EEF1A2;EEF1A1	Y7(Phospho)	66		0	2	697.86	697.86	0.75
EHALLAYtLGVK	4503475;4503471	EEF1A2;EEF1A1	T8(Phospho)	65		0	2	697.86	697.86	0.66
RGVITDQNSDGycQTGTMSR	58530840;58530842	DSP;DSP	Y12(Phospho); C13(Carbamidomethyl)	65		1	3	775.99	775.99	0.56
IQNTGDyYDLYGGEK	33356177;18375644	PTPN11;PTPN11	Y7(Phospho)	64		0	2	908.38	908.38	0.95
SKVAQQPLSLVGcEVVPDPSPDHLYsFR	24308338;50897850	AFAP1L2;AFAP1L2	C13(Carbamidomethyl); S26(Phospho)	64		1	3	1069.19	1069.18	0.76
STTTGHLIyk	4503475;4503471	EEF1A2;EEF1A1	Y9(Phospho); K10(Label:13C(6))	64		0	2	603.8	603.8	0.24
STTTGHLIyK	4503475;4503471	EEF1A2;EEF1A1	Y9(Phospho)	64		0	2	600.79	600.79	-0.89
DGMDNQGGyGSVGR	14141159;14141157	HNRNPH3;HNRNPH3	Y9(Phospho)	64		0	2	746.78	746.78	-0.59
TVcSTyLQSr	114796624;114796630	HIPK3;HIPK3	C3(Carbamidomethyl); Y6(Phospho); R10(Label:13C(6))	63		0	2	650.79	650.79	0.27
STTTGHLIyK	4503475;4503471	EEF1A2;EEF1A1	Y9(Phospho)	63		0	2	600.79	600.79	-2.11
SYSPyDMLESIR	209862831;50845388	ANXA2;ANXA2	Y5(Phospho)	62		0	2	770.82	770.82	-0.65
SYSPyDMLESIR	209862831;50845388	ANXA2;ANXA2	Y5(Phospho)	62		0	2	770.82	770.82	-0.49
LVQSPNSyFMDVK	7705706;4506711	RPS27L;RPS27	Y8(Phospho)	61		0	2	804.36	804.36	0.53
SSGPYGGGGQyFAKPR	4504445;14043070	HNRNPA1;HNRNPA1	Y11(Phospho)	61		0	2	854.88	854.88	-0.43
STTTGHLIyK	4503475;4503471	EEF1A2;EEF1A1	Y9(Phospho)	61		0	2	600.79	600.79	0.03
VVQEYIDAFSDyANFK	4506303;18450369	PTPRA;PTPRA	Y12(Phospho)	61		0	2	994.94	994.94	0.08
LGAAPEEESAyVAGEKR	20149635;332078466	NSFL1C;NSFL1C	Y11(Phospho)	61		1	3	619.62	619.62	-0.79
LSLEGDHSTPPSAyGSVK	209862831;50845388	ANXA2;ANXA2	Y14(Phospho)	61		0	3	642.29	642.29	-0.93
LSLEGDHSTPPSAyGSVK	209862831;50845388	ANXA2;ANXA2	Y14(Phospho)	60		0	3	642.29	642.29	-1.5
EHALLAyTLGVK	4503475;4503471	EEF1A2;EEF1A1	Y7(Phospho)	60		0	2	697.86	697.86	-0.04
LSLEGDHSTPPSAyGSVK	209862831;50845388	ANXA2;ANXA2	Y14(Phospho)	60		0	3	642.3	642.29	1.07
VVQEYIDAFSDyANFK	4506303;18450369	PTPRA;PTPRA	Y12(Phospho)	59		0	2	994.94	994.94	-0.54
EHALLAyTLGVK	4503475;4503471	EEF1A2;EEF1A1	Y7(Phospho)	59		0	2	697.86	697.86	0.75
STTTGHLIyK	4503475;4503471	EEF1A2;EEF1A1	Y9(Phospho)	59		0	2	600.79	600.79	-0.17
STTTGHLIyk	4503475;4503471	EEF1A2;EEF1A1	Y9(Phospho); K10(Label:13C(6))	59		0	2	603.8	603.8	-1.48
VVQEYIDAFSDyANFK	4506303;18450369	PTPRA;PTPRA	Y12(Phospho)	59		0	2	994.94	994.94	1.24
SSGPYGGGGQyFAKPR	4504445;14043070	HNRNPA1;HNRNPA1	Y11(Phospho)	58		0	2	854.88	854.88	-0.64
DASSQDcyDIPR	46370071;46370073	GAB1;GAB1	C7(Carbamidomethyl); Y8(Phospho)	58		0	2	753.78	753.78	-1.23
VVQEYIDAFSDyANFK	4506303;18450369	PTPRA;PTPRA	Y12(Phospho)	58		0	2	994.94	994.94	0.63
STTTGHLIyk	4503475;4503471	EEF1A2;EEF1A1	Y9(Phospho); K10(Label:13C(6))	58		0	2	603.8	603.8	1.15
STTTGHLIyK	4503475;4503471	EEF1A2;EEF1A1	Y9(Phospho)	58		0	2	600.79	600.79	-1.7
LSLEGDHSTPPSAyGSVK	209862831;50845388	ANXA2;ANXA2	Y14(Phospho)	57		0	2	962.94	962.94	-1.05
mDFEDDyTHSAcR	33946297;33946295	ZNF326;ZNF326	N-Term(Acetyl); Y7(Phospho); C12(Carbamidomethyl)	57		0	2	884.8	884.8	-0.96
DASSQDcyDIPR	46370071;46370073	GAB1;GAB1	C7(Carbamidomethyl); Y8(Phospho)	57		0	2	753.78	753.78	0.14
VDKVIQAQTAFSANPANPAILSEASAPIPHDGNLyPR	56243522;55749515	SDCBP;SDCBP	Y35(Phospho)	57		1	4	989	989	0.4
STTTGHLIyK	4503475;4503471	EEF1A2;EEF1A1	Y9(Phospho)	57		0	2	600.79	600.79	-0.48
EHALLAyTLGVK	4503475;4503471	EEF1A2;EEF1A1	Y7(Phospho)	56		0	2	697.86	697.86	1.53
VVQEYIDAFSDyANFK	4506303;18450369	PTPRA;PTPRA	Y12(Phospho)	56		0	2	994.94	994.94	-1.52
EHALLAYtLGVk	4503475;4503471	EEF1A2;EEF1A1	T8(Phospho); K12(Label:13C(6))	56		0	2	700.87	700.87	0.23
LSLEGDHSTPPSAyGSVk	209862831;50845388	ANXA2;ANXA2	Y14(Phospho); K18(Label:13C(6))	55		0	2	965.95	965.95	2
EHALLAyTLGVK	4503475;4503471	EEF1A2;EEF1A1	Y7(Phospho)	55		0	2	697.86	697.86	-0.48
LLPQLTYLDGyDR	5454088;5453880	ANP32B;ANP32A	Y11(Phospho)	55		0	2	823.89	823.9	-0.06
LEKLGEGtyATVYK	281427168;37595545	CDK17;CDK17	T8(Phospho); Y9(Phospho)	55		1	2	866.38	866.39	-1.02
EHALLAyTLGVk	4503475;4503471	EEF1A2;EEF1A1	Y7(Phospho); K12(Label:13C(6))	53		0	2	700.87	700.87	-0.99
TVcSTyLQSR	114796624;114796630	HIPK3;HIPK3	C3(Carbamidomethyl); Y6(Phospho)	53		0	2	647.78	647.78	-0.3
LSLEGDHSTPPSAyGSVK	209862831;50845388	ANXA2;ANXA2	Y14(Phospho)	53		0	2	962.94	962.94	0.79
SKVAQQPLSLVGcEVVPDPSPDHLYsFR	24308338;50897850	AFAP1L2;AFAP1L2	C13(Carbamidomethyl); S26(Phospho)	52		1	3	1069.19	1069.18	0.76
IYNGDyYR	21536466;21536468	AXL;AXL	Y6(Phospho)	52		0	2	572.23	572.23	-0.48
LGEGTYATVyKGR	281427168;37595545	CDK17;CDK17	Y10(Phospho)	52		1	2	747.85	747.85	-0.23
KIYNGDYyR	21536466;21536468	AXL;AXL	Y8(Phospho)	51		1	2	636.28	636.28	-0.53
EHALLAYtLGVk	4503475;4503471	EEF1A2;EEF1A1	T8(Phospho); K12(Label:13C(6))	51		0	2	700.87	700.87	0.75
TVcSTyLQSR	114796624;114796630	HIPK3;HIPK3	C3(Carbamidomethyl); Y6(Phospho)	51		0	2	647.78	647.78	-0.49
HGSGADSDyENTQSGDPLLGLEGKR	146231998;41393573	GIT1;GIT1	Y9(Phospho)	51		1	3	895.06	895.06	0.13
SYSPyDMLESIr	209862831;50845388	ANXA2;ANXA2	Y5(Phospho); R12(Label:13C(6))	51		0	2	773.83	773.83	-2.29
TVcSTyLQSR	114796624;114796630	HIPK3;HIPK3	C3(Carbamidomethyl); Y6(Phospho)	51		0	2	647.78	647.78	-0.02
DASSQDcyDIPR	46370071;46370073	GAB1;GAB1	C7(Carbamidomethyl); Y8(Phospho)	51		0	2	753.78	753.78	0.39
LGAAPEEESAyVAGEKR	20149635;332078466	NSFL1C;NSFL1C	Y11(Phospho)	50		1	3	619.62	619.62	-1.38
QADSEMTGyVVTR	48255970;397138106	MAPK12;MAPK12	Y9(Phospho)	50		0	2	768.82	768.82	-0.48
VQPNEAVYtK	108773793;109389365	G6PD;G6PD	T9(Phospho)	49		0	2	614.78	614.78	-0.42
IGEGTYGVVyKAR	166362719;16936528	CDK2;CDK2	Y10(Phospho)	49		1	2	746.86	746.86	-1.53
SFLDSGyRILGAVAK	7669550;4507877	VCL;VCL	Y7(Phospho)	49		1	2	838.92	838.92	0.1
QESTVSFNPyEPELAPWAADKGPQR	21361553;205277435	SYK;SYK	Y10(Phospho)	49		1	3	966.44	966.44	0.3
LSLEGDHSTPPSAyGSVK	209862831;50845388	ANXA2;ANXA2	Y14(Phospho)	48		0	3	642.29	642.29	0.12
LVQSPNSyFMDVK	7705706;4506711	RPS27L;RPS27	Y8(Phospho)	48		0	2	804.36	804.36	0.38
TVcSTyLQSr	114796624;114796630	HIPK3;HIPK3	C3(Carbamidomethyl); Y6(Phospho); R10(Label:13C(6))	48		0	2	650.79	650.79	-0.48
LGEGtyATVYKGR	281427168;37595545	CDK17;CDK17	T5(Phospho); Y6(Phospho)	48		1	2	787.84	787.84	-0.78
SYSPyDMLESIRK	209862831;50845388	ANXA2;ANXA2	Y5(Phospho)	48		1	2	834.87	834.87	0.35
TVcSTyLQSr	114796624;114796630	HIPK3;HIPK3	C3(Carbamidomethyl); Y6(Phospho); R10(Label:13C(6))	47		0	2	650.79	650.79	0.18
IGTAEPDyGALYEGR	33598946;33598948	PLCG1;PLCG1	Y8(Phospho)	47		0	2	846.37	846.37	1.26
TVcSTyLQSr	114796624;114796630	HIPK3;HIPK3	C3(Carbamidomethyl); Y6(Phospho); R10(Label:13C(6))	47		0	2	650.79	650.79	-1.42
TVcSTyLQSR	114796624;114796630	HIPK3;HIPK3	C3(Carbamidomethyl); Y6(Phospho)	47		0	2	647.78	647.78	0.83
IYNGDyYR	21536466;21536468	AXL;AXL	Y6(Phospho)	46		0	2	572.23	572.23	0.37
VQPNEAVYtk	108773793;109389365	G6PD;G6PD	T9(Phospho); K10(Label:13C(6))	46		0	2	617.79	617.79	-2.38
KIYNGDyYR	21536466;21536468	AXL;AXL	Y7(Phospho)	46		1	2	636.28	636.28	-0.63
scVIVLRILR	21361745;283806705	STRBP;STRBP	S1(Phospho); C2(Carbamidomethyl)	46		1	2	654.86	654.87	-14.37
VVQEYIDAFSDyANFk	4506303;18450369	PTPRA;PTPRA	Y12(Phospho); K16(Label:13C(6))	45		0	2	997.95	997.95	-0.04
TVcSTyLQSR	114796624;114796630	HIPK3;HIPK3	C3(Carbamidomethyl); Y6(Phospho)	45		0	2	647.78	647.78	-0.11
TVcSTyLQSr	114796624;114796630	HIPK3;HIPK3	C3(Carbamidomethyl); Y6(Phospho); R10(Label:13C(6))	44		0	2	650.79	650.79	-0.01
DMYDKEyYSVHNK	188595716;42741655	MET;MET	Y7(Phospho)	44		1	2	886.36	886.36	0.44
IQNTGDyYDLYGGEk	33356177;18375644	PTPN11;PTPN11	Y7(Phospho); K15(Label:13C(6))	44		0	2	911.39	911.39	-0.18
VQPNEAVyTk	108773793;109389365	G6PD;G6PD	Y8(Phospho); K10(Label:13C(6))	44		0	2	617.79	617.79	-1.19
SYSPyDMLESIRK	209862831;50845388	ANXA2;ANXA2	Y5(Phospho)	43		1	3	556.92	556.92	0.82
IAIyELLFK	321117084;4506679	RPS10-NUDT3;RPS10	Y4(Phospho)	43		0	2	595.32	595.32	-0.62
EHALLAyTLGVK	4503475;4503471	EEF1A2;EEF1A1	Y7(Phospho)	43		0	2	697.86	697.86	-0.13
SYSPyDMLESIRK	209862831;50845388	ANXA2;ANXA2	Y5(Phospho)	43		1	2	834.87	834.87	-0.01
EHALLAyTLGVK	4503475;4503471	EEF1A2;EEF1A1	Y7(Phospho)	43		0	2	697.86	697.86	0.13
QADSEMTGyVVTR	48255970;397138106	MAPK12;MAPK12	Y9(Phospho)	42		0	2	768.82	768.82	0.87
LSLEGDHSTPPSAyGSVK	209862831;50845388	ANXA2;ANXA2	Y14(Phospho)	42		0	2	962.94	962.94	0.92
ALPQNDDHyVMQEHR	58331191;56549666	TNK2;TNK2	Y9(Phospho)	42		0	2	966.91	966.91	-0.54
VVQEYIDAFSDyANFK	4506303;18450369	PTPRA;PTPRA	Y12(Phospho)	42		0	3	663.63	663.63	-0.39
VAQQPLSLVGcEVVPDPSPDHLySFR	24308338;50897850	AFAP1L2;AFAP1L2	C11(Carbamidomethyl); Y23(Phospho)	41		0	3	997.48	997.48	0.53
KTVtYEDPQAVGGLASALDNR	75677327;131888135	TOM1L2;TOM1L2	T4(Phospho)	41		1	3	762.36	762.37	-1.23
IAIyELLFK	321117084;4506679	RPS10-NUDT3;RPS10	Y4(Phospho)	41		0	2	595.32	595.32	-1.23
aDFDTyDDRAYSSFGGGR	14702180;11559923	EIF4H;EIF4H	N-Term(Acetyl); Y6(Phospho)	41		1	2	1061.41	1061.41	0.58
VVQEYIDAFSDyANFK	4506303;18450369	PTPRA;PTPRA	Y12(Phospho)	41		0	2	994.94	994.94	-0.47
SYSPyDMLESIRK	209862831;50845388	ANXA2;ANXA2	Y5(Phospho)	41		1	2	834.87	834.87	-0.45
LSLEGDHSTPPSAyGSVK	209862831;50845388	ANXA2;ANXA2	Y14(Phospho)	41		0	3	642.29	642.29	-0.45
IYNGDyYR	21536466;21536468	AXL;AXL	Y6(Phospho)	41		0	2	572.23	572.23	1.65
SYSPyDMLESIRK	209862831;50845388	ANXA2;ANXA2	Y5(Phospho)	41		1	2	834.87	834.87	0.35
aAAyLDPNLNHTPNSSTK	24476013;313851044	PTK2;PTK2	N-Term(Acetyl); Y4(Phospho)	40		0	2	1018.46	1018.46	1.63
NTYNQtALDIVNQFTTSQASR	217416347;217416350	CASKIN2;CASKIN2	T6(Phospho)	40		0	2	1226.56	1226.56	0.29
SESVVyADIR	4506357;226054871	MPZL1;MPZL1	Y6(Phospho)	40		0	2	609.77	609.77	-0.64
SYSPyDMLESIRK	209862831;50845388	ANXA2;ANXA2	Y5(Phospho)	39		1	2	834.87	834.87	-0.01
VVQEYIDAFSDyANFK	4506303;18450369	PTPRA;PTPRA	Y12(Phospho)	39		0	2	994.94	994.94	-0.97
LEKLGEGtyATVYK	281427168;37595545	CDK17;CDK17	T8(Phospho); Y9(Phospho)	39		1	2	866.39	866.39	-0.88
LSLEGDHSTPPSAYGsVk	209862831;50845388	ANXA2;ANXA2	S16(Phospho); K18(Label:13C(6))	39		0	2	965.95	965.95	0.04
LyDLNMPAYVK	5453754;299829184	NCK1;NCK1	Y2(Phospho)	39		0	2	703.83	703.83	0.44
VVQEYIDAFSDyANFk	4506303;18450369	PTPRA;PTPRA	Y12(Phospho); K16(Label:13C(6))	39		0	2	997.95	997.95	-1.26
SESVVyADIR	4506357;226054871	MPZL1;MPZL1	Y6(Phospho)	39		0	2	609.77	609.77	-0.94
VVQEYIDAFSDyANFk	4506303;18450369	PTPRA;PTPRA	Y12(Phospho); K16(Label:13C(6))	39		0	2	997.95	997.95	-0.65
aAPGAPAEyGYIR	148664226;148664186	PKP2;PKP2	N-Term(Acetyl); Y9(Phospho)	38		0	2	729.33	729.33	0.7
DASSQDcyDIPR	46370071;46370073	GAB1;GAB1	C7(Carbamidomethyl); Y8(Phospho)	38		0	2	753.78	753.78	0.14
VQPNEAVyTK	108773793;109389365	G6PD;G6PD	Y8(Phospho)	38		0	2	614.78	614.78	-1.11
DLyDAGVKR	209862831;50845388	ANXA2;ANXA2	Y3(Phospho)	38		1	2	558.76	558.76	-0.3
IGEGTyGTVFK	256542306;4826675	CDK5;CDK5	Y6(Phospho)	37		0	2	626.29	626.29	0.47
LGEGTYATVyKGR	281427168;37595545	CDK17;CDK17	Y10(Phospho)	37		1	2	747.85	747.85	-0.56
VQPNEAVYtk	108773793;109389365	G6PD;G6PD	T9(Phospho); K10(Label:13C(6))	36		0	2	617.79	617.79	-1.09
mDAATLTYDtLR	47132611;30410798	ATG4B;ATG4B	N-Term(Acetyl); T10(Phospho)	35		0	2	746.82	746.82	0.06
LVQSPNSyFMDVK	7705706;4506711	RPS27L;RPS27	Y8(Phospho)	35		0	2	804.36	804.36	-0.61
DLyDAGVKR	209862831;50845388	ANXA2;ANXA2	Y3(Phospho)	34		1	2	558.76	558.76	-1.83
ALPQNDDHyVMQEHR	58331191;56549666	TNK2;TNK2	Y9(Phospho)	34		0	3	644.94	644.94	0.15
IAIyELLFK	321117084;4506679	RPS10-NUDT3;RPS10	Y4(Phospho)	33		0	2	595.32	595.32	0.3
SFLDSGyR	7669550;4507877	VCL;VCL	Y7(Phospho)	31		0	2	512.71	512.71	0.04
SKVAQQPLSLVGcEVVPDPSPDHLYsFR	24308338;50897850	AFAP1L2;AFAP1L2	C13(Carbamidomethyl); S26(Phospho)		6.95	1	4	802.14	802.14	1.24
VDKVIQAQTAFSANPANPAILSEASAPIPHDGNLyPR	56243522;55749515	SDCBP;SDCBP	Y35(Phospho)		6.24	1	4	989	989	0.4
QESTVSFNPyEPELAPWAADKGPQR	21361553;205277435	SYK;SYK	Y10(Phospho)		6.01	1	3	966.44	966.44	0.23
SKVAQQPLSLVGcEVVPDPSPDHLYsFR	24308338;50897850	AFAP1L2;AFAP1L2	C13(Carbamidomethyl); S26(Phospho)		5.55	1	3	1069.19	1069.18	0.76
VAQQPLSLVGcEVVPDPSPDHLySFR	24308338;50897850	AFAP1L2;AFAP1L2	C11(Carbamidomethyl); Y23(Phospho)		5.41	0	3	997.48	997.48	0.53
SSGSGSSVADERVDyVVVDQQK	46370071;46370073	GAB1;GAB1	Y15(Phospho)		5.19	1	3	798.03	798.03	-0.43
LSLEGDHSTPPSAyGSVK	209862831;50845388	ANXA2;ANXA2	Y14(Phospho)		5.18	0	2	962.94	962.94	0.35
RKPSVPDSASPADDSFVDPGERLyDLNMPAYVK	5453754;299829184	NCK1;NCK1	Y24(Phospho)		5.17	2	4	929.94	929.94	1.04
SKVAQQPLSLVGcEVVPDPSPDHLYsFR	24308338;50897850	AFAP1L2;AFAP1L2	C13(Carbamidomethyl); S26(Phospho)		5.07	1	3	1069.19	1069.18	0.76
LSLEGDHSTPPSAyGSVK	209862831;50845388	ANXA2;ANXA2	Y14(Phospho)		5.05	0	2	962.94	962.94	-2
LSLEGDHSTPPSAyGSVK	209862831;50845388	ANXA2;ANXA2	Y14(Phospho)		5.03	0	2	962.94	962.94	2.76
SKVAQQPLSLVGcEVVPDPsPDHLYSFR	24308338;50897850	AFAP1L2;AFAP1L2	C13(Carbamidomethyl); S20(Phospho)		4.96	1	4	802.14	802.14	-0.97
LSLEGDHSTPPSAyGSVK	209862831;50845388	ANXA2;ANXA2	Y14(Phospho)		4.95	0	2	962.94	962.94	0.22
LSLEGDHSTPPSAyGSVK	209862831;50845388	ANXA2;ANXA2	Y14(Phospho)		4.87	0	3	642.3	642.29	1.83
QESTVSFNPyEPELAPWAADKGPQR	21361553;205277435	SYK;SYK	Y10(Phospho)		4.85	1	3	966.44	966.44	0.3
LSLEGDHSTPPSAyGSVK	209862831;50845388	ANXA2;ANXA2	Y14(Phospho)		4.84	0	3	642.29	642.29	-1.5
LSLEGDHSTPPSAyGSVK	209862831;50845388	ANXA2;ANXA2	Y14(Phospho)		4.83	0	3	642.29	642.29	-0.93
VAQQPLSLVGcEVVPDPSPDHLySFR	24308338;50897850	AFAP1L2;AFAP1L2	C11(Carbamidomethyl); Y23(Phospho)		4.83	0	3	997.48	997.48	0.65
VAQQPLSLVGcEVVPDPSPDHLySFR	24308338;50897850	AFAP1L2;AFAP1L2	C11(Carbamidomethyl); Y23(Phospho)		4.79	0	3	997.48	997.48	-0.27
YcRPESQEHPEADPGSAAPyLK	21618340;47458820	STAT3;STAT3	C2(Carbamidomethyl); Y20(Phospho)		4.79	0	3	861.37	861.37	0
SKVAQQPLSLVGcEVVPDPSPDHLySFR	24308338;50897850	AFAP1L2;AFAP1L2	C13(Carbamidomethyl); Y25(Phospho)		4.76	1	3	1069.18	1069.18	0.08
ILLRNPGNQAAyEHFETMK	7669550;4507877	VCL;VCL	Y12(Phospho)		4.76	1	3	771.37	771.37	-2.23
VAQQPLSLVGcEVVPDPSPDHLySFR	24308338;50897850	AFAP1L2;AFAP1L2	C11(Carbamidomethyl); Y23(Phospho)		4.74	0	3	997.48	997.48	0.9
LSLEGDHSTPPSAyGSVK	209862831;50845388	ANXA2;ANXA2	Y14(Phospho)		4.71	0	2	962.94	962.94	-0.22
LSLEGDHSTPPSAyGSVK	209862831;50845388	ANXA2;ANXA2	Y14(Phospho)		4.57	0	3	642.29	642.29	0.12
LSLEGDHSTPPSAyGSVK	209862831;50845388	ANXA2;ANXA2	Y14(Phospho)		4.53	0	3	642.3	642.29	1.07
VAQQPLSLVGcEVVPDPSPDHLySFR	24308338;50897850	AFAP1L2;AFAP1L2	C11(Carbamidomethyl); Y23(Phospho)		4.42	0	3	997.48	997.48	1.63
VAQQPLSLVGcEVVPDPSPDHLySFR	24308338;50897850	AFAP1L2;AFAP1L2	C11(Carbamidomethyl); Y23(Phospho)		4.41	0	3	997.48	997.48	2.43
VAQQPLSLVGcEVVPDPSPDHLySFR	24308338;50897850	AFAP1L2;AFAP1L2	C11(Carbamidomethyl); Y23(Phospho)		4.39	0	3	997.48	997.48	0.53
LSLEGDHSTPPSAyGSVK	209862831;50845388	ANXA2;ANXA2	Y14(Phospho)		4.32	0	2	962.94	962.94	0.73
VAQQPLSLVGcEVVPDPSPDHLySFR	24308338;50897850	AFAP1L2;AFAP1L2	C11(Carbamidomethyl); Y23(Phospho)		4.26	0	3	997.48	997.48	0.59
LSLEGDHSTPPSAyGSVK	209862831;50845388	ANXA2;ANXA2	Y14(Phospho)		4.24	0	2	962.94	962.94	0.54
LSLEGDHSTPPSAyGSVk	209862831;50845388	ANXA2;ANXA2	Y14(Phospho); K18(Label:13C(6))		4.17	0	2	965.95	965.95	-0.53
LEKLGEGtYAtVYK	281427168;37595545	CDK17;CDK17	T8(Phospho); T11(Phospho)		4.16	1	2	866.38	866.39	-1.02
LSLEGDHSTPPSAyGSVK	209862831;50845388	ANXA2;ANXA2	Y14(Phospho)		4.04	0	2	962.94	962.94	0.54
SSGSGSSVADERVDyVVVDQQK	46370071;46370073	GAB1;GAB1	Y15(Phospho)		3.96	1	3	798.03	798.03	0.64
LEKLGEGTyATVYK	281427168;37595545	CDK17;CDK17	Y9(Phospho)		3.93	1	3	551.27	551.27	-0.14
ILLRNPGNQAAyEHFETMK	7669550;4507877	VCL;VCL	Y12(Phospho)		3.93	1	3	771.37	771.37	2.68
SSGSGSSVADERVDyVVVDQQK	46370071;46370073	GAB1;GAB1	Y15(Phospho)		3.91	1	3	798.03	798.03	0.71
GLcTSPAEHQYFMTEyVATR	20986499;209529734	MAPK7;MAPK7	C3(Carbamidomethyl); Y16(Phospho)		3.84	0	3	814.35	814.35	0.75
VVQEYIDAFSDyANFK	4506303;18450369	PTPRA;PTPRA	Y12(Phospho)		3.84	0	2	994.94	994.94	0.63
SFLDSGyRILGAVAK	7669550;4507877	VCL;VCL	Y7(Phospho)		3.83	1	2	838.92	838.92	0.1
SSGPYGGGGQyFAKPR	4504445;14043070	HNRNPA1;HNRNPA1	Y11(Phospho)		3.82	0	3	570.25	570.25	0.71
SKVAQQPLSLVGcEVVPDPsPDHLYSFR	24308338;50897850	AFAP1L2;AFAP1L2	C13(Carbamidomethyl); S20(Phospho)		3.77	1	4	802.14	802.14	-1.2
LcDFGFARAMSTNtmVLtSIK	217330634;343183344	STK36;STK36	C2(Carbamidomethyl); T14(Phospho); M15(Oxidation); T18(Phospho)		3.77	1	3	847.03	847.03	-1.41
KAPtHcISAVLLtDDGATIVTGcHDGQIcLWDLsVELQINPr	73747877;73747879	WDR7;WDR7	T4(Phospho); C6(Carbamidomethyl); T13(Phospho); C23(Carbamidomethyl); C29(Carbamidomethyl); S34(Phospho); R42(Label:13C(6))		3.76	1	4	1230.83	1230.81	14.88
HGSGADsDYENTQSGDPLLGLEGKR	146231998;41393573	GIT1;GIT1	S7(Phospho)		3.76	1	3	895.06	895.06	0.13
YcRPESQEHPEADPGSAAPyLK	21618340;47458820	STAT3;STAT3	C2(Carbamidomethyl); Y20(Phospho)		3.72	0	3	861.37	861.37	0.07
EHALLAyTLGVK	4503475;4503471	EEF1A2;EEF1A1	Y7(Phospho)		3.71	0	2	697.86	697.86	-0.83
YcRPESQEHPEADPGSAAPyLK	21618340;47458820	STAT3;STAT3	C2(Carbamidomethyl); Y20(Phospho)		3.71	0	3	861.37	861.37	-0.64
EHALLAyTLGVK	4503475;4503471	EEF1A2;EEF1A1	Y7(Phospho)		3.69	0	2	697.86	697.86	0.75
LGAAPEEESAyVAGEKR	20149635;332078466	NSFL1C;NSFL1C	Y11(Phospho)		3.68	1	3	619.62	619.62	-0.79
LSLEGDHSTPPSAyGSVK	209862831;50845388	ANXA2;ANXA2	Y14(Phospho)		3.68	0	3	642.29	642.29	-0.45
VVQEYIDAFSDyANFK	4506303;18450369	PTPRA;PTPRA	Y12(Phospho)		3.66	0	2	994.94	994.94	0.08
KTVTyEDPQAVGGLASALDNR	75677327;131888135	TOM1L2;TOM1L2	Y5(Phospho)		3.64	1	3	762.36	762.37	-1.47
RKPSVPDSASPADDSFVDPGERLyDLNMPAYVK	5453754;299829184	NCK1;NCK1	Y24(Phospho)		3.61	2	4	929.94	929.94	-2.5
SSGSGSSVADERVDyVVVDQQK	46370071;46370073	GAB1;GAB1	Y15(Phospho)		3.6	1	3	798.03	798.03	4.46
LcDFGFARAMSTNtmVLtSIK	217330634;343183344	STK36;STK36	C2(Carbamidomethyl); T14(Phospho); M15(Oxidation); T18(Phospho)		3.59	1	3	847.03	847.03	-1.41
RPLEQQQPHHIPTSAPVyQQPQQQPVAQSYGGYKEPAAPVSIQR	5453710;410444379	LASP1;LASP1	Y18(Phospho)		3.56	1	5	1003.7	1003.7	2.24
LcDFGFARAmSTNtMVLtSIK	217330634;343183344	STK36;STK36	C2(Carbamidomethyl); M10(Oxidation); T14(Phospho); T18(Phospho)		3.52	1	3	847.03	847.03	0.54
LVTSPccIVTSTyGWTANMER	153792590;154146191	HSP90AA1;HSP90AA1	C6(Carbamidomethyl); C7(Carbamidomethyl); Y13(Phospho)		3.51	0	3	842.7	842.7	-0.07
LGAAPEEESAyVAGEKR	20149635;332078466	NSFL1C;NSFL1C	Y11(Phospho)		3.48	1	3	619.62	619.62	-1.38
SSFSHySGLKHEDKR	66346679;66346683	SERBP1;SERBP1	Y6(Phospho)		3.48	2	3	619.95	619.95	-2.48
DyFIATQGPLAHTVEDFWRMIWEWkSHtIVMLtEVQER	18860859;5729993	PTPRE;PTPRE	Y2(Phospho); K25(Label:13C(6)); T28(Phospho); T33(Phospho)		3.48	2	6	819.05	819.04	14.76
NNYALNTTAtYAEPYRPIQYR	53829374;53829376	PKP4;PKP4	T10(Phospho)		3.47	0	3	867.07	867.07	1.1
GVNIGGAGSYIyEKPLAEGPQVTGPIEVPAAR	4503049;399498490	CRIP2;CRIP2	Y12(Phospho)		3.47	0	3	1097.55	1097.55	0
NNYALNTTAtYAEPYRPIQYR	53829374;53829376	PKP4;PKP4	T10(Phospho)		3.46	0	3	867.07	867.07	1.24
LSLEGDHSTPPSAyGSVK	209862831;50845388	ANXA2;ANXA2	Y14(Phospho)		3.45	0	2	962.94	962.94	0.79
VVQEYIDAFSDyANFk	4506303;18450369	PTPRA;PTPRA	Y12(Phospho); K16(Label:13C(6))		3.44	0	2	997.95	997.95	-1.26
YcrPESQEHPEADPGSAAPyLk	21618340;47458820	STAT3;STAT3	C2(Carbamidomethyl); R3(Label:13C(6)); Y20(Phospho); K22(Label:13C(6))		3.4	0	3	865.39	865.39	0.22
LSLEGDHSTPPSAyGSVk	209862831;50845388	ANXA2;ANXA2	Y14(Phospho); K18(Label:13C(6))		3.39	0	2	965.95	965.95	2
YcRPESQEHPEADPGSAAPyLK	21618340;47458820	STAT3;STAT3	C2(Carbamidomethyl); Y20(Phospho)		3.38	0	3	861.37	861.37	1.42
EHALLAyTLGVK	4503475;4503471	EEF1A2;EEF1A1	Y7(Phospho)		3.38	0	2	697.86	697.86	-0.04
VSSTHyYLLPERPSYLER	58331191;56549666	TNK2;TNK2	Y6(Phospho)		3.38	0	3	764.03	764.04	-0.66
LEKLGEGtYAtVYK	281427168;37595545	CDK17;CDK17	T8(Phospho); T11(Phospho)		3.37	1	2	866.39	866.39	-0.88
LcDFGFARAMSTNtmVLtSIK	217330634;343183344	STK36;STK36	C2(Carbamidomethyl); T14(Phospho); M15(Oxidation); T18(Phospho)		3.36	1	3	847.03	847.03	-0.54
KtVTYEDPQAVGGLASALDNR	75677327;131888135	TOM1L2;TOM1L2	T2(Phospho)		3.34	1	3	762.36	762.37	-1.23
AyTNFDAERDALNIETAIK	209862831;50845388	ANXA2;ANXA2	Y2(Phospho)		3.32	1	3	745.68	745.68	-1.02
EHALLAyTLGVK	4503475;4503471	EEF1A2;EEF1A1	Y7(Phospho)		3.32	0	2	697.86	697.86	0.75
VAQQPLSLVGcEVVPDPSPDHLySFR	24308338;50897850	AFAP1L2;AFAP1L2	C11(Carbamidomethyl); Y23(Phospho)		3.31	0	3	997.48	997.48	-0.33
EHALLAyTLGVK	4503475;4503471	EEF1A2;EEF1A1	Y7(Phospho)		3.27	0	2	697.86	697.86	-0.48
KIYNGDyYR	21536466;21536468	AXL;AXL	Y7(Phospho)		3.26	1	2	636.28	636.28	-0.63
EHALLAyTLGVk	4503475;4503471	EEF1A2;EEF1A1	Y7(Phospho); K12(Label:13C(6))		3.23	0	2	700.87	700.87	-1.08
LcDFGFARAmSTNtmVLtSIK	217330634;343183344	STK36;STK36	C2(Carbamidomethyl); M10(Oxidation); T14(Phospho); M15(Oxidation); T18(Phospho)		3.23	1	3	852.35	852.36	-12.55
STTTGHLIyK	4503475;4503471	EEF1A2;EEF1A1	Y9(Phospho)		3.22	0	2	600.79	600.79	-2.11
VSSTHyYLLPERPSYLER	58331191;56549666	TNK2;TNK2	Y6(Phospho)		3.2	0	3	764.03	764.04	-0.1
VVQEYIDAFSDyANFK	4506303;18450369	PTPRA;PTPRA	Y12(Phospho)		3.19	0	2	994.94	994.94	-0.54
LcDFGFARAmSTNtmVLtSIK	217330634;343183344	STK36;STK36	C2(Carbamidomethyl); M10(Oxidation); T14(Phospho); M15(Oxidation); T18(Phospho)		3.19	1	3	852.36	852.36	-9.39
EHALLAyTLGVK	4503475;4503471	EEF1A2;EEF1A1	Y7(Phospho)		3.17	0	2	697.86	697.86	1.53
QESTVSFNPyEPELAPWAADKGPQR	21361553;205277435	SYK;SYK	Y10(Phospho)		3.17	1	3	966.44	966.44	1.18
SSGPYGGGGQyFAKPR	4504445;14043070	HNRNPA1;HNRNPA1	Y11(Phospho)		3.16	0	3	570.25	570.25	0.6
EHALLAYtLGVk	4503475;4503471	EEF1A2;EEF1A1	T8(Phospho); K12(Label:13C(6))		3.13	0	2	700.87	700.87	0.23
SSGPyGGGGQYFAKPR	4504445;14043070	HNRNPA1;HNRNPA1	Y5(Phospho)		3.13	0	2	854.88	854.88	-0.93
FLNKLVILVEtEK	64085167;40254823	INPP5D;INPP5D	T11(Phospho)		3.12	1	3	542.64	542.64	8.74
SSGPYGGGGQyFAKPR	4504445;14043070	HNRNPA1;HNRNPA1	Y11(Phospho)		3.12	0	2	854.88	854.88	0.57
IQNTGDyYDLYGGEK	33356177;18375644	PTPN11;PTPN11	Y7(Phospho)		3.09	0	2	908.38	908.38	0.95
LcDFGFARAmSTNtMVLtSIK	217330634;343183344	STK36;STK36	C2(Carbamidomethyl); M10(Oxidation); T14(Phospho); T18(Phospho)		3.09	1	3	847.03	847.03	0.75
LGAAPEEESAyVAGEKR	20149635;332078466	NSFL1C;NSFL1C	Y11(Phospho)		3.08	1	2	928.92	928.93	-0.19
DGMDNQGGyGSVGR	14141159;14141157	HNRNPH3;HNRNPH3	Y9(Phospho)		3.07	0	2	746.78	746.78	-0.59
SSGPYGGGGQyFAKPR	4504445;14043070	HNRNPA1;HNRNPA1	Y11(Phospho)		3.03	0	2	854.88	854.88	0.21
IGEGTYGVVyKAR	166362719;16936528	CDK2;CDK2	Y10(Phospho)		3.02	1	2	746.86	746.86	-1.21
LSLEGDHSTPPSAYGsVk	209862831;50845388	ANXA2;ANXA2	S16(Phospho); K18(Label:13C(6))		3.01	0	2	965.95	965.95	0.67
SSGPyGGGGQYFAKPR	4504445;14043070	HNRNPA1;HNRNPA1	Y5(Phospho)		3.01	0	2	854.88	854.88	-2.36
LSLEGDHSTPPsAYGSVK	209862831;50845388	ANXA2;ANXA2	S12(Phospho)		3	0	2	962.94	962.94	-1.05
LEKLGEGtYATVYK	281427168;37595545	CDK17;CDK17	T8(Phospho)		2.85	1	2	826.41	826.4	3.01
TVcSTyLQSR	114796624;114796630	HIPK3;HIPK3	C3(Carbamidomethyl); Y6(Phospho)		2.82	0	2	647.78	647.78	0.83
VVQEYIDAFSDyANFk	4506303;18450369	PTPRA;PTPRA	Y12(Phospho); K16(Label:13C(6))		2.81	0	2	997.95	997.95	-0.04
SLDNGGYyISPR	4505055;162287326	LYN;LYN	Y8(Phospho)		2.79	0	2	711.31	711.31	-0.47
IGTAEPDyGALYEGR	33598946;33598948	PLCG1;PLCG1	Y8(Phospho)		2.79	0	2	846.37	846.37	1.26
STTTGHLIyK	4503475;4503471	EEF1A2;EEF1A1	Y9(Phospho)		2.77	0	2	600.79	600.79	0.03
TVcSTyLQSR	114796624;114796630	HIPK3;HIPK3	C3(Carbamidomethyl); Y6(Phospho)		2.77	0	2	647.78	647.78	-0.02
VVQEYIDAFSDyANFk	4506303;18450369	PTPRA;PTPRA	Y12(Phospho); K16(Label:13C(6))		2.75	0	2	997.95	997.95	0.94
EHALLAyTLGVk	4503475;4503471	EEF1A2;EEF1A1	Y7(Phospho); K12(Label:13C(6))		2.74	0	2	700.87	700.87	1.27
STTTGHLIyK	4503475;4503471	EEF1A2;EEF1A1	Y9(Phospho)		2.73	0	2	600.79	600.79	-0.89
LyDLNMPAYVK	5453754;299829184	NCK1;NCK1	Y2(Phospho)		2.73	0	2	703.83	703.83	0.44
STTTGHLIyk	4503475;4503471	EEF1A2;EEF1A1	Y9(Phospho); K10(Label:13C(6))		2.73	0	2	603.8	603.8	1.15
EHALLAyTLGVK	4503475;4503471	EEF1A2;EEF1A1	Y7(Phospho)		2.72	0	2	697.86	697.86	-0.13
EHALLAyTLGVk	4503475;4503471	EEF1A2;EEF1A1	Y7(Phospho); K12(Label:13C(6))		2.71	0	2	700.87	700.87	0.75
TVcSTyLQSR	114796624;114796630	HIPK3;HIPK3	C3(Carbamidomethyl); Y6(Phospho)		2.69	0	2	647.78	647.78	-0.49
EHALLAYtLGVK	4503475;4503471	EEF1A2;EEF1A1	T8(Phospho)		2.67	0	2	697.86	697.86	0.66
TVcSTyLQSr	114796624;114796630	HIPK3;HIPK3	C3(Carbamidomethyl); Y6(Phospho); R10(Label:13C(6))		2.66	0	2	650.79	650.79	-0.01
IQNTGDyYDLYGGEK	33356177;18375644	PTPN11;PTPN11	Y7(Phospho)		2.64	0	2	908.38	908.38	-0.46
VVQEYIDAFSDyANFK	4506303;18450369	PTPRA;PTPRA	Y12(Phospho)		2.62	0	2	994.94	994.94	-1.52
LGEGtYAtVYKGR	281427168;37595545	CDK17;CDK17	T5(Phospho); T8(Phospho)		2.62	1	2	787.84	787.84	-0.78
TVcSTyLQSR	114796624;114796630	HIPK3;HIPK3	C3(Carbamidomethyl); Y6(Phospho)		2.56	0	2	647.78	647.78	-0.3
LVQSPNSyFMDVK	7705706;4506711	RPS27L;RPS27	Y8(Phospho)		2.55	0	2	804.36	804.36	0.53
SYSPyDMLESIR	209862831;50845388	ANXA2;ANXA2	Y5(Phospho)		2.55	0	2	770.82	770.82	-0.01
EHALLAyTLGVK	4503475;4503471	EEF1A2;EEF1A1	Y7(Phospho)		2.54	0	2	697.86	697.86	0.13
IGEGTyGTVFK	256542306;4826675	CDK5;CDK5	Y6(Phospho)		2.54	0	2	626.29	626.29	0.47
SSGPYGGGGQyFAKPR	4504445;14043070	HNRNPA1;HNRNPA1	Y11(Phospho)		2.54	0	2	854.88	854.88	-0.43
STTTGHLIyK	4503475;4503471	EEF1A2;EEF1A1	Y9(Phospho)		2.53	0	2	600.79	600.79	-0.48
SYSPyDMLESIR	209862831;50845388	ANXA2;ANXA2	Y5(Phospho)		2.42	0	2	770.82	770.82	-0.65
LVSSPccIVTSTyGWTANMER	431822401;431822406;431822408	HSP90AB1;HSP90AB1;HSP90AB1	C6(Carbamidomethyl); C7(Carbamidomethyl); Y13(Phospho)	91		0	3	838.03	838.03	0.3
IEKIGEGtyGVVYKGR	281427278;4502709;16306492	CDK1;CDK1;CDK1	T8(Phospho); Y9(Phospho)	91		2	2	964.95	964.95	0.54
IEKIGEGtyGVVYK	281427278;4502709;16306492	CDK1;CDK1;CDK1	T8(Phospho); Y9(Phospho)	86		1	2	858.39	858.39	0.13
IGEGTyGVVYkGr	281427278;4502709;16306492	CDK1;CDK1;CDK1	Y6(Phospho); K11(Label:13C(6)); R13(Label:13C(6))	85		1	2	745.88	745.88	-1.01
IGEGTYGVVyKGR	281427278;4502709;16306492	CDK1;CDK1;CDK1	Y10(Phospho)	84		1	2	739.86	739.86	-0.05
GPVSGTEPEPVySMEAADYR	20357556;296080746;20357552	CTTN;CTTN;CTTN	Y12(Phospho)	84		0	2	1117.97	1117.97	0.2
IGEGTyGVVYKGR	281427278;4502709;16306492	CDK1;CDK1;CDK1	Y6(Phospho)	81		1	2	739.86	739.86	0.12
GPVSGTEPEPVySMEAADYR	20357556;296080746;20357552	CTTN;CTTN;CTTN	Y12(Phospho)	80		0	2	1117.97	1117.97	1.4
IGEGTyGVVYKGR	281427278;4502709;16306492	CDK1;CDK1;CDK1	Y6(Phospho)	80		1	2	739.86	739.86	-0.21
IGEGtyGVVYKGR	281427278;4502709;16306492	CDK1;CDK1;CDK1	T5(Phospho); Y6(Phospho)	80		1	2	779.84	779.84	-0.06
IGEGTyGVVYkGr	281427278;4502709;16306492	CDK1;CDK1;CDK1	Y6(Phospho); K11(Label:13C(6)); R13(Label:13C(6))	78		1	2	745.87	745.88	-1.99
IGEGTyGVVYKGR	281427278;4502709;16306492	CDK1;CDK1;CDK1	Y6(Phospho)	78		1	2	739.86	739.86	-0.62
IEKIGEGTyGVVYKGR	281427278;4502709;16306492	CDK1;CDK1;CDK1	Y9(Phospho)	78		2	2	924.97	924.97	-0.15
IGEGTyGVVYKGR	281427278;4502709;16306492	CDK1;CDK1;CDK1	Y6(Phospho)	77		1	2	739.86	739.86	0.04
IGEGTyGVVYKGR	281427278;4502709;16306492	CDK1;CDK1;CDK1	Y6(Phospho)	77		1	2	739.86	739.86	-0.54
IGEGtyGVVYKGR	281427278;4502709;16306492	CDK1;CDK1;CDK1	T5(Phospho); Y6(Phospho)	77		1	2	779.84	779.84	-0.14
IGEGtyGVVYKGR	281427278;4502709;16306492	CDK1;CDK1;CDK1	T5(Phospho); Y6(Phospho)	76		1	2	779.84	779.84	-0.45
IGEGtyGVVYKGR	281427278;4502709;16306492	CDK1;CDK1;CDK1	T5(Phospho); Y6(Phospho)	76		1	2	779.84	779.84	-1.47
IGEGTyGVVYKGR	281427278;4502709;16306492	CDK1;CDK1;CDK1	Y6(Phospho)	76		1	2	739.85	739.86	-0.87
IGEGTYGVVyKGR	281427278;4502709;16306492	CDK1;CDK1;CDK1	Y10(Phospho)	76		1	2	739.86	739.86	0.28
IGEGtYGVVYKGR	281427278;4502709;16306492	CDK1;CDK1;CDK1	T5(Phospho)	76		1	2	739.86	739.86	0.12
IGEGTYGVVyKGR	281427278;4502709;16306492	CDK1;CDK1;CDK1	Y10(Phospho)	75		1	2	739.86	739.86	1.11
THAVSVSETDDyAEIIDEEDTYTMPSTR	27886593;24476013;313851044	PTK2;PTK2;PTK2	Y12(Phospho)	75		0	3	1085.79	1085.79	0.2
IEKIGEGtyGVVYKGR	281427278;4502709;16306492	CDK1;CDK1;CDK1	T8(Phospho); Y9(Phospho)	75		2	2	964.95	964.95	3.08
KTPQGPPEIySDTQFPSLQSTAK	8923710;197313672;197313674	CDV3;CDV3;CDV3	Y10(Phospho)	75		1	3	867.41	867.41	0.88
THAVSVSETDDyAEIIDEEDTYTmPSTR	27886593;24476013;313851044	PTK2;PTK2;PTK2	Y12(Phospho); M24(Oxidation)	75		0	3	1091.12	1091.12	-0.9
IEkIGEGTyGVVYk	281427278;4502709;16306492	CDK1;CDK1;CDK1	K3(Label:13C(6)); Y9(Phospho); K14(Label:13C(6))	75		1	3	549.95	549.95	0.49
IGEGtyGVVYKGR	281427278;4502709;16306492	CDK1;CDK1;CDK1	T5(Phospho); Y6(Phospho)	75		1	2	779.84	779.84	-0.53
VcAYGAQGEGPySSLVScR	54607033;54607027;54607035	ITGB4;ITGB4;ITGB4	C2(Carbamidomethyl); Y12(Phospho); C18(Carbamidomethyl)	74		0	2	1070.95	1070.95	0.69
IGEGtyGVVYKGR	281427278;4502709;16306492	CDK1;CDK1;CDK1	T5(Phospho); Y6(Phospho)	74		1	2	779.84	779.84	-0.61
IGEGTyGVVYkGr	281427278;4502709;16306492	CDK1;CDK1;CDK1	Y6(Phospho); K11(Label:13C(6)); R13(Label:13C(6))	73		1	2	745.88	745.88	0.87
VEKIGEGTyGVVYK	4557439;166362719;16936528	CDK3;CDK2;CDK2	Y9(Phospho)	73		1	2	811.4	811.4	1.67
IGEGTyGVVYkGr	281427278;4502709;16306492	CDK1;CDK1;CDK1	Y6(Phospho); K11(Label:13C(6)); R13(Label:13C(6))	73		1	2	745.88	745.88	-0.85
IEKIGEGtyGVVYKGR	281427278;4502709;16306492	CDK1;CDK1;CDK1	T8(Phospho); Y9(Phospho)	72		2	2	964.95	964.95	1.05
IEKIGEGtyGVVYK	281427278;4502709;16306492	CDK1;CDK1;CDK1	T8(Phospho); Y9(Phospho)	71		1	2	858.39	858.39	0.7
YMEDSTyYKASK	27886593;24476013;313851044	PTK2;PTK2;PTK2	Y7(Phospho)	71		1	2	783.31	783.32	-0.86
IEkIGEGtyGVVYk	281427278;4502709;16306492	CDK1;CDK1;CDK1	K3(Label:13C(6)); T8(Phospho); Y9(Phospho); K14(Label:13C(6))	71		1	2	864.41	864.41	0.36
VEKIGEGtyGVVYK	4557439;166362719;16936528	CDK3;CDK2;CDK2	T8(Phospho); Y9(Phospho)	71		1	2	851.38	851.38	-0.79
IEKIGEGtyGVVYK	281427278;4502709;16306492	CDK1;CDK1;CDK1	T8(Phospho); Y9(Phospho)	71		1	2	858.39	858.39	0.7
IGEGtyGVVYkGr	281427278;4502709;16306492	CDK1;CDK1;CDK1	T5(Phospho); Y6(Phospho); K11(Label:13C(6)); R13(Label:13C(6))	71		1	2	785.86	785.86	-1.13
THAVSVSETDDyAEIIDEEDTyTMPSTR	27886593;24476013;313851044	PTK2;PTK2;PTK2	Y12(Phospho); Y22(Phospho)	71		0	3	1112.45	1112.45	-0.51
THAVSVSETDDyAEIIDEEDTYTMPSTR	27886593;24476013;313851044	PTK2;PTK2;PTK2	Y12(Phospho)	70		0	3	1085.79	1085.79	1.77
IGEGtyGVVYKGR	281427278;4502709;16306492	CDK1;CDK1;CDK1	T5(Phospho); Y6(Phospho)	70		1	2	779.84	779.84	0.57
IGEGTyGVVYKGR	281427278;4502709;16306492	CDK1;CDK1;CDK1	Y6(Phospho)	70		1	2	739.86	739.86	0.61
GEPNVSyIcSR	49574532;21361340;225903437	GSK3A;GSK3B;GSK3B	Y7(Phospho); C9(Carbamidomethyl)	69		0	2	681.28	681.28	-0.36
IGEGTyGVVYkGr	281427278;4502709;16306492	CDK1;CDK1;CDK1	Y6(Phospho); K11(Label:13C(6)); R13(Label:13C(6))	69		1	2	745.88	745.88	-0.44
IEKIGEGTyGVVYK	281427278;4502709;16306492	CDK1;CDK1;CDK1	Y9(Phospho)	69		1	2	818.41	818.41	-0.07
THAVSVSETDDyAEIIDEEDTYTMPSTR	27886593;24476013;313851044	PTK2;PTK2;PTK2	Y12(Phospho)	68		0	3	1085.79	1085.79	0.87
IADPEHDHTGFLTEyVATR	91718899;91718897;158138507	MAPK3;MAPK3;MAPK3	Y15(Phospho)	68		0	3	751.34	751.34	1.23
IEKIGEGtyGVVYK	281427278;4502709;16306492	CDK1;CDK1;CDK1	T8(Phospho); Y9(Phospho)	67		1	2	858.39	858.39	0.84
VcAYGAQGEGPySSLVScr	54607033;54607027;54607035	ITGB4;ITGB4;ITGB4	C2(Carbamidomethyl); Y12(Phospho); C18(Carbamidomethyl); R19(Label:13C(6))	67		0	2	1073.95	1073.96	-1.07
GEPNVSyIcSR	49574532;21361340;225903437	GSK3A;GSK3B;GSK3B	Y7(Phospho); C9(Carbamidomethyl)	66		0	2	681.28	681.28	0.9
YMEDSTyYKASK	27886593;24476013;313851044	PTK2;PTK2;PTK2	Y7(Phospho)	66		1	2	783.31	783.32	-0.63
IGEGtyGVVYkGr	281427278;4502709;16306492	CDK1;CDK1;CDK1	T5(Phospho); Y6(Phospho); K11(Label:13C(6)); R13(Label:13C(6))	66		1	2	785.86	785.86	0.35
THAVSVSETDDyAEIIDEEDTyTMPSTR	27886593;24476013;313851044	PTK2;PTK2;PTK2	Y12(Phospho); Y22(Phospho)	65		0	3	1112.45	1112.45	0.26
IEKIGEGTyGVVYK	281427278;4502709;16306492	CDK1;CDK1;CDK1	Y9(Phospho)	65		1	2	818.4	818.41	-1.04
IEKIGEGTyGVVYKGR	281427278;4502709;16306492	CDK1;CDK1;CDK1	Y9(Phospho)	65		2	2	924.97	924.97	-0.81
IEKIGEGtyGVVYKGR	281427278;4502709;16306492	CDK1;CDK1;CDK1	T8(Phospho); Y9(Phospho)	65		2	2	964.95	964.95	0.42
IGEGtYGVVYKGR	281427278;4502709;16306492	CDK1;CDK1;CDK1	T5(Phospho)	65		1	2	739.86	739.86	-0.29
GEPNVSyIcSR	49574532;21361340;225903437	GSK3A;GSK3B;GSK3B	Y7(Phospho); C9(Carbamidomethyl)	64		0	2	681.28	681.28	-0.98
GEPNVSyIcSR	49574532;21361340;225903437	GSK3A;GSK3B;GSK3B	Y7(Phospho); C9(Carbamidomethyl)	64		0	2	681.28	681.28	-0.27
IADPEHDHTGFLTEyVATr	91718899;91718897;158138507	MAPK3;MAPK3;MAPK3	Y15(Phospho); R19(Label:13C(6))	64		0	2	1129.51	1129.51	-0.71
VcAYGAQGEGPySSLVScR	54607033;54607027;54607035	ITGB4;ITGB4;ITGB4	C2(Carbamidomethyl); Y12(Phospho); C18(Carbamidomethyl)	64		0	2	1070.95	1070.95	0.01
IADPEHDHTGFLTEyVATR	91718899;91718897;158138507	MAPK3;MAPK3;MAPK3	Y15(Phospho)	64		0	3	751.34	751.34	-0.48
tHAVSVSETDDyAEIIDEEDTYTMPSTR	27886593;24476013;313851044	PTK2;PTK2;PTK2	T1(Phospho); Y12(Phospho)	64		0	3	1112.45	1112.45	0.59
mEDYTKIEKIGEGTyGVVYK	281427278;4502709;16306492	CDK1;CDK1;CDK1	N-Term(Acetyl); Y15(Phospho)	64		2	3	815.71	815.72	-0.45
THAVSVSETDDyAEIIDEEDTYTMPSTR	27886593;24476013;313851044	PTK2;PTK2;PTK2	Y12(Phospho)	63		0	3	1085.79	1085.79	-1.72
YMEDSTYyKASK	27886593;24476013;313851044	PTK2;PTK2;PTK2	Y8(Phospho)	63		1	2	783.31	783.32	-0.32
FIHQQPQSSSPVyGSSAK	170932514;170932516;344217711	PXN;PXN;PXN	Y13(Phospho)	63		0	2	1014.46	1014.47	-0.97
GEPNVSyIcSR	49574532;21361340;225903437	GSK3A;GSK3B;GSK3B	Y7(Phospho); C9(Carbamidomethyl)	63		0	2	681.28	681.28	-0.8
IEKIGEGTyGVVYK	281427278;4502709;16306492	CDK1;CDK1;CDK1	Y9(Phospho)	63		1	2	818.4	818.41	-0.22
GEPNVSyIcSR	49574532;21361340;225903437	GSK3A;GSK3B;GSK3B	Y7(Phospho); C9(Carbamidomethyl)	63		0	2	681.28	681.28	0.18
GPVSGTEPEPVySMEAADYR	20357556;296080746;20357552	CTTN;CTTN;CTTN	Y12(Phospho)	63		0	2	1117.97	1117.97	0.52
IGEGtyGVVYKGR	281427278;4502709;16306492	CDK1;CDK1;CDK1	T5(Phospho); Y6(Phospho)	63		1	2	779.84	779.84	0.57
IGEGtyGVVYKGR	281427278;4502709;16306492	CDK1;CDK1;CDK1	T5(Phospho); Y6(Phospho)	63		1	2	779.84	779.84	-0.92
FQDVGPQAPVGSVyQK	62198235;171906575;21361670	DBNL;DBNL;DBNL	Y14(Phospho)	62		0	2	900.42	900.42	0.89
IEkIGEGTyGVVYk	281427278;4502709;16306492	CDK1;CDK1;CDK1	K3(Label:13C(6)); Y9(Phospho); K14(Label:13C(6))	62		1	3	549.95	549.95	0.38
VEkIGEGTyGVVYk	4557439;166362719;16936528	CDK3;CDK2;CDK2	K3(Label:13C(6)); Y9(Phospho); K14(Label:13C(6))	62		1	2	817.42	817.42	-0.56
GEPNVSyIcSR	49574532;21361340;225903437	GSK3A;GSK3B;GSK3B	Y7(Phospho); C9(Carbamidomethyl)	62		0	2	681.28	681.28	-0.63
GEPNVSyIcSR	49574532;21361340;225903437	GSK3A;GSK3B;GSK3B	Y7(Phospho); C9(Carbamidomethyl)	62		0	2	681.28	681.28	-0.89
IEkIGEGTyGVVYk	281427278;4502709;16306492	CDK1;CDK1;CDK1	K3(Label:13C(6)); Y9(Phospho); K14(Label:13C(6))	61		1	2	824.43	824.43	0.31
GEPNVSyIcSR	49574532;21361340;225903437	GSK3A;GSK3B;GSK3B	Y7(Phospho); C9(Carbamidomethyl)	61		0	2	681.28	681.28	-0.71
IEKIGEGTyGVVYK	281427278;4502709;16306492	CDK1;CDK1;CDK1	Y9(Phospho)	61		1	3	545.94	545.94	1.49
IEKIGEGTyGVVYK	281427278;4502709;16306492	CDK1;CDK1;CDK1	Y9(Phospho)	61		1	2	818.41	818.41	1.12
GEPNVSyIcSR	49574532;21361340;225903437	GSK3A;GSK3B;GSK3B	Y7(Phospho); C9(Carbamidomethyl)	61		0	2	681.28	681.28	-0.36
GEPNVSyIcSR	49574532;21361340;225903437	GSK3A;GSK3B;GSK3B	Y7(Phospho); C9(Carbamidomethyl)	61		0	2	681.28	681.28	-0.54
IEKIGEGtyGVVYK	281427278;4502709;16306492	CDK1;CDK1;CDK1	T8(Phospho); Y9(Phospho)	61		1	2	858.39	858.39	-0.01
AELSYRGPVSGTEPEPVySMEAADYR	20357556;296080746;20357552	CTTN;CTTN;CTTN	Y18(Phospho)	61		1	3	985.44	985.44	-0.24
GEPNVSyIcSR	49574532;21361340;225903437	GSK3A;GSK3B;GSK3B	Y7(Phospho); C9(Carbamidomethyl)	61		0	2	681.28	681.28	-0.36
VEKIGEGtyGVVYK	4557439;166362719;16936528	CDK3;CDK2;CDK2	T8(Phospho); Y9(Phospho)	61		1	2	851.38	851.38	-1
IGEGTyGVVYKGR	281427278;4502709;16306492	CDK1;CDK1;CDK1	Y6(Phospho)	60		1	2	739.86	739.86	1.52
GEPNVSyIcSR	49574532;21361340;225903437	GSK3A;GSK3B;GSK3B	Y7(Phospho); C9(Carbamidomethyl)	60		0	2	681.28	681.28	1.97
IEKIGEGtyGVVYK	281427278;4502709;16306492	CDK1;CDK1;CDK1	T8(Phospho); Y9(Phospho)	60		1	2	858.39	858.39	-0.3
IEKIGEGtyGVVYK	281427278;4502709;16306492	CDK1;CDK1;CDK1	T8(Phospho); Y9(Phospho)	60		1	2	858.39	858.39	0.7
GEPNVSyIcSR	49574532;21361340;225903437	GSK3A;GSK3B;GSK3B	Y7(Phospho); C9(Carbamidomethyl)	60		0	2	681.28	681.28	-1.07
VEkIGEGTyGVVYk	4557439;166362719;16936528	CDK3;CDK2;CDK2	K3(Label:13C(6)); Y9(Phospho); K14(Label:13C(6))	60		1	2	817.42	817.42	0.18
IGEGTyGVVYkGr	281427278;4502709;16306492	CDK1;CDK1;CDK1	Y6(Phospho); K11(Label:13C(6)); R13(Label:13C(6))	60		1	3	497.59	497.59	-0.77
YMEDSTyYkASk	27886593;24476013;313851044	PTK2;PTK2;PTK2	Y7(Phospho); K9(Label:13C(6)); K12(Label:13C(6))	59		1	2	789.33	789.34	-0.69
IEKIGEGtyGVVYK	281427278;4502709;16306492	CDK1;CDK1;CDK1	T8(Phospho); Y9(Phospho)	59		1	2	858.39	858.39	-0.37
IADPEHDHTGFLTEyVATR	91718899;91718897;158138507	MAPK3;MAPK3;MAPK3	Y15(Phospho)	59		0	3	751.34	751.34	0.33
IEkIGEGTyGVVYk	281427278;4502709;16306492	CDK1;CDK1;CDK1	K3(Label:13C(6)); Y9(Phospho); K14(Label:13C(6))	59		1	3	549.95	549.95	-0.29
AELSYRGPVSGTEPEPVySMEAADYR	20357556;296080746;20357552	CTTN;CTTN;CTTN	Y18(Phospho)	59		1	3	985.44	985.44	0.19
IEkIGEGTyGVVYk	281427278;4502709;16306492	CDK1;CDK1;CDK1	K3(Label:13C(6)); Y9(Phospho); K14(Label:13C(6))	59		1	2	824.43	824.43	2.83
IEkIGEGTyGVVYk	281427278;4502709;16306492	CDK1;CDK1;CDK1	K3(Label:13C(6)); Y9(Phospho); K14(Label:13C(6))	59		1	3	549.95	549.95	1.27
FIHQQPQSSSPVyGSSAK	170932514;170932516;344217711	PXN;PXN;PXN	Y13(Phospho)	59		0	2	1014.46	1014.47	-0.25
IEKIGEGTyGVVYK	281427278;4502709;16306492	CDK1;CDK1;CDK1	Y9(Phospho)	59		1	2	818.41	818.41	2.39
IEKIGEGTyGVVYK	281427278;4502709;16306492	CDK1;CDK1;CDK1	Y9(Phospho)	59		1	3	545.94	545.94	-0.19
QLVRGEPNVSyIcSR	49574532;21361340;225903437	GSK3A;GSK3B;GSK3B	Y11(Phospho); C13(Carbamidomethyl)	59		1	2	929.44	929.44	0.43
IADPEHDHTGFLTEyVATR	91718899;91718897;158138507	MAPK3;MAPK3;MAPK3	Y15(Phospho)	59		0	2	1126.51	1126.5	0.96
YMEDSTyYKASK	27886593;24476013;313851044	PTK2;PTK2;PTK2	Y7(Phospho)	58		1	2	783.31	783.32	-1.1
VEKIGEGTyGVVYK	4557439;166362719;16936528	CDK3;CDK2;CDK2	Y9(Phospho)	58		1	2	811.4	811.4	1.07
GEPNVSyIcSR	49574532;21361340;225903437	GSK3A;GSK3B;GSK3B	Y7(Phospho); C9(Carbamidomethyl)	58		0	2	681.28	681.28	-0.45
IEKIGEGTyGVVYK	281427278;4502709;16306492	CDK1;CDK1;CDK1	Y9(Phospho)	58		1	2	818.41	818.41	0.82
AELSYRGPVSGTEPEPVySMEAADYR	20357556;296080746;20357552	CTTN;CTTN;CTTN	Y18(Phospho)	58		1	3	985.44	985.44	0.88
IEkIGEGTyGVVYk	281427278;4502709;16306492	CDK1;CDK1;CDK1	K3(Label:13C(6)); Y9(Phospho); K14(Label:13C(6))	58		1	2	824.43	824.43	2.24
GEPNVSyIcSR	49574532;21361340;225903437	GSK3A;GSK3B;GSK3B	Y7(Phospho); C9(Carbamidomethyl)	58		0	2	681.28	681.28	-0.45
FIHQQPQSSSPVyGSSAK	170932514;170932516;344217711	PXN;PXN;PXN	Y13(Phospho)	58		0	2	1014.47	1014.47	0.35
IADPEHDHTGFLtEYVATR	91718899;91718897;158138507	MAPK3;MAPK3;MAPK3	T13(Phospho)	58		0	2	1126.5	1126.5	-0.23
YMEDSTyyKASK	27886593;24476013;313851044	PTK2;PTK2;PTK2	Y7(Phospho); Y8(Phospho)	58		1	2	823.3	823.3	-1.5
GEPNVSyIcSR	49574532;21361340;225903437	GSK3A;GSK3B;GSK3B	Y7(Phospho); C9(Carbamidomethyl)	58		0	2	681.28	681.28	-0.36
YMEDSTyYKASK	27886593;24476013;313851044	PTK2;PTK2;PTK2	Y7(Phospho)	58		1	2	783.31	783.32	-1.18
GEPNVSyIcSR	49574532;21361340;225903437	GSK3A;GSK3B;GSK3B	Y7(Phospho); C9(Carbamidomethyl)	58		0	2	681.28	681.28	-0.36
FQDVGPQAPVGSVyQK	62198235;171906575;21361670	DBNL;DBNL;DBNL	Y14(Phospho)	58		0	2	900.42	900.42	-2.91
GEPNVSyIcSR	49574532;21361340;225903437	GSK3A;GSK3B;GSK3B	Y7(Phospho); C9(Carbamidomethyl)	57		0	2	681.28	681.28	-0.89
VEKIGEGTyGVVYK	4557439;166362719;16936528	CDK3;CDK2;CDK2	Y9(Phospho)	57		1	2	811.4	811.4	0.17
tHAVSVSETDDYAEIIDEEDTYTMPSTR	27886593;24476013;313851044	PTK2;PTK2;PTK2	T1(Phospho)	57		0	3	1085.79	1085.79	-0.82
IEkIGEGtYGVVYkGr	281427278;4502709;16306492	CDK1;CDK1;CDK1	K3(Label:13C(6)); T8(Phospho); K14(Label:13C(6)); R16(Label:13C(6))	57		2	2	934	934	0.99
GPVSGTEPEPVySMEAADYR	20357556;296080746;20357552	CTTN;CTTN;CTTN	Y12(Phospho)	57		0	2	1117.97	1117.97	0.2
GEPNVSyIcSR	49574532;21361340;225903437	GSK3A;GSK3B;GSK3B	Y7(Phospho); C9(Carbamidomethyl)	57		0	2	681.28	681.28	0.63
GEPNVSyIcSR	49574532;21361340;225903437	GSK3A;GSK3B;GSK3B	Y7(Phospho); C9(Carbamidomethyl)	57		0	2	681.28	681.28	0
VGEEEHVySFPNK	170932514;170932516;344217711	PXN;PXN;PXN	Y8(Phospho)	57		0	2	807.85	807.85	0.08
IEKIGEGTyGVVYK	281427278;4502709;16306492	CDK1;CDK1;CDK1	Y9(Phospho)	57		1	3	545.94	545.94	0.26
GEPNVSyIcSR	49574532;21361340;225903437	GSK3A;GSK3B;GSK3B	Y7(Phospho); C9(Carbamidomethyl)	57		0	2	681.28	681.28	-0.54
GEPNVSyIcSR	49574532;21361340;225903437	GSK3A;GSK3B;GSK3B	Y7(Phospho); C9(Carbamidomethyl)	57		0	2	681.28	681.28	-0.18
IADPEHDHTGFLTEyVATR	91718899;91718897;158138507	MAPK3;MAPK3;MAPK3	Y15(Phospho)	57		0	3	751.34	751.34	0.49
IGEGTyGVVYkGr	281427278;4502709;16306492	CDK1;CDK1;CDK1	Y6(Phospho); K11(Label:13C(6)); R13(Label:13C(6))	57		1	3	497.59	497.59	1.13
IEKIGEGTyGVVYK	281427278;4502709;16306492	CDK1;CDK1;CDK1	Y9(Phospho)	57		1	2	818.4	818.41	-0.67
IGEGTYGVVykGr	281427278;4502709;16306492	CDK1;CDK1;CDK1	Y10(Phospho); K11(Label:13C(6)); R13(Label:13C(6))	56		1	2	745.88	745.88	-0.85
GEPNVSyIcSR	49574532;21361340;225903437	GSK3A;GSK3B;GSK3B	Y7(Phospho); C9(Carbamidomethyl)	56		0	2	681.28	681.28	-0.27
IADPEHDHTGFLTEyVATR	91718899;91718897;158138507	MAPK3;MAPK3;MAPK3	Y15(Phospho)	56		0	2	1126.51	1126.5	0.53
GEPNVSyIcSR	49574532;21361340;225903437	GSK3A;GSK3B;GSK3B	Y7(Phospho); C9(Carbamidomethyl)	56		0	2	681.28	681.28	-0.71
NVyYELNDVR	50843820;148612813;148612857	KIAA1217;KIAA1217;KIAA1217	Y3(Phospho)	56		0	2	682.8	682.8	-0.05
VEkIGEGTyGVVYk	4557439;166362719;16936528	CDK3;CDK2;CDK2	K3(Label:13C(6)); Y9(Phospho); K14(Label:13C(6))	56		1	2	817.42	817.42	0.18
IGEGTyGVVYKGR	281427278;4502709;16306492	CDK1;CDK1;CDK1	Y6(Phospho)	56		1	3	493.57	493.57	0.5
IEkIGEGtyGVVYk	281427278;4502709;16306492	CDK1;CDK1;CDK1	K3(Label:13C(6)); T8(Phospho); Y9(Phospho); K14(Label:13C(6))	56		1	2	864.41	864.41	-1.69
GEPNVSyIcSR	49574532;21361340;225903437	GSK3A;GSK3B;GSK3B	Y7(Phospho); C9(Carbamidomethyl)	56		0	2	681.28	681.28	-0.54
IEKIGEGTyGVVYKGR	281427278;4502709;16306492	CDK1;CDK1;CDK1	Y9(Phospho)	56		2	2	924.97	924.97	-0.54
IEkIGEGTyGVVYk	281427278;4502709;16306492	CDK1;CDK1;CDK1	K3(Label:13C(6)); Y9(Phospho); K14(Label:13C(6))	56		1	2	824.43	824.43	0.39
mEDYTKIEKIGEGTyGVVYK	281427278;4502709;16306492	CDK1;CDK1;CDK1	N-Term(Acetyl); Y15(Phospho)	55		2	3	815.72	815.72	0.38
IEKIGEGTyGVVYK	281427278;4502709;16306492	CDK1;CDK1;CDK1	Y9(Phospho)	55		1	2	818.41	818.41	0.15
GEPNVSyIcSR	49574532;21361340;225903437	GSK3A;GSK3B;GSK3B	Y7(Phospho); C9(Carbamidomethyl)	55		0	2	681.28	681.28	0.63
GEPNVSyIcSR	49574532;21361340;225903437	GSK3A;GSK3B;GSK3B	Y7(Phospho); C9(Carbamidomethyl)	55		0	2	681.28	681.28	-0.63
GEPNVSyIcSR	49574532;21361340;225903437	GSK3A;GSK3B;GSK3B	Y7(Phospho); C9(Carbamidomethyl)	55		0	2	681.28	681.28	0.9
VEKIGEGTyGVVYK	4557439;166362719;16936528	CDK3;CDK2;CDK2	Y9(Phospho)	55		1	3	541.27	541.27	-0.07
GEPNVSyIcSR	49574532;21361340;225903437	GSK3A;GSK3B;GSK3B	Y7(Phospho); C9(Carbamidomethyl)	55		0	2	681.28	681.28	-0.45
GEPNVSyIcSR	49574532;21361340;225903437	GSK3A;GSK3B;GSK3B	Y7(Phospho); C9(Carbamidomethyl)	55		0	2	681.28	681.28	-0.89
IEKIGEGTyGVVYK	281427278;4502709;16306492	CDK1;CDK1;CDK1	Y9(Phospho)	55		1	3	545.94	545.94	1.26
VEKIGEGTyGVVYK	4557439;166362719;16936528	CDK3;CDK2;CDK2	Y9(Phospho)	55		1	2	811.4	811.4	1.07
IGEGTyGVVYKGR	281427278;4502709;16306492	CDK1;CDK1;CDK1	Y6(Phospho)	55		1	3	493.57	493.57	-0.18
GEPNVSyIcSR	49574532;21361340;225903437	GSK3A;GSK3B;GSK3B	Y7(Phospho); C9(Carbamidomethyl)	55		0	2	681.28	681.28	-0.8
GPVSGTEPEPVySMEAADYR	20357556;296080746;20357552	CTTN;CTTN;CTTN	Y12(Phospho)	55		0	2	1117.97	1117.97	0.63
mEDYTKIEKIGEGTyGVVYK	281427278;4502709;16306492	CDK1;CDK1;CDK1	N-Term(Acetyl); Y15(Phospho)	55		2	3	815.71	815.72	0
GEPNVSyIcSR	49574532;21361340;225903437	GSK3A;GSK3B;GSK3B	Y7(Phospho); C9(Carbamidomethyl)	55		0	2	681.28	681.28	-0.27
GEPNVSyIcSR	49574532;21361340;225903437	GSK3A;GSK3B;GSK3B	Y7(Phospho); C9(Carbamidomethyl)	55		0	2	681.28	681.28	-0.09
VEKIGEGTyGVVYK	4557439;166362719;16936528	CDK3;CDK2;CDK2	Y9(Phospho)	55		1	2	811.4	811.4	0.92
IEKIGEGTyGVVYK	281427278;4502709;16306492	CDK1;CDK1;CDK1	Y9(Phospho)	55		1	2	818.41	818.41	0.67
GEPNVSyIcSR	49574532;21361340;225903437	GSK3A;GSK3B;GSK3B	Y7(Phospho); C9(Carbamidomethyl)	55		0	2	681.28	681.28	2.06
VEkIGEGtyGVVYk	4557439;166362719;16936528	CDK3;CDK2;CDK2	K3(Label:13C(6)); T8(Phospho); Y9(Phospho); K14(Label:13C(6))	55		1	2	857.4	857.4	-0.27
mEDYTkIEkIGEGTyGVVYk	281427278;4502709;16306492	CDK1;CDK1;CDK1	N-Term(Acetyl); K6(Label:13C(6)); K9(Label:13C(6)); Y15(Phospho); K20(Label:13C(6))	55		2	3	821.74	821.74	0.54
IEKIGEGTyGVVYKGR	281427278;4502709;16306492	CDK1;CDK1;CDK1	Y9(Phospho)	54		2	3	616.98	616.98	0.27
GEPNVSyIcSR	49574532;21361340;225903437	GSK3A;GSK3B;GSK3B	Y7(Phospho); C9(Carbamidomethyl)	54		0	2	681.28	681.28	-0.27
YALYDATyETKESK	5031635;33946278;343887344	CFL1;CFL2;CFL2	Y8(Phospho)	54		1	2	881.38	881.38	-1.2
GEPNVSyIcSR	49574532;21361340;225903437	GSK3A;GSK3B;GSK3B	Y7(Phospho); C9(Carbamidomethyl)	54		0	2	681.28	681.28	-0.09
VGEEEHVySFPNkQk	170932514;170932516;344217711	PXN;PXN;PXN	Y8(Phospho); K13(Label:13C(6)); K15(Label:13C(6))	54		1	2	941.94	941.94	1.32
IGEGtyGVVYkGr	281427278;4502709;16306492	CDK1;CDK1;CDK1	T5(Phospho); Y6(Phospho); K11(Label:13C(6)); R13(Label:13C(6))	54		1	2	785.86	785.86	-0.04
GPVSGTEPEPVYSMEAADyR	20357556;296080746;20357552	CTTN;CTTN;CTTN	Y19(Phospho)	54		0	2	1117.97	1117.97	-0.02
GEPNVSyIcSR	49574532;21361340;225903437	GSK3A;GSK3B;GSK3B	Y7(Phospho); C9(Carbamidomethyl)	54		0	2	681.28	681.28	0.9
GEPNVSyIcSR	49574532;21361340;225903437	GSK3A;GSK3B;GSK3B	Y7(Phospho); C9(Carbamidomethyl)	54		0	2	681.28	681.28	0.36
IADPEHDHTGFLTEyVATR	91718899;91718897;158138507	MAPK3;MAPK3;MAPK3	Y15(Phospho)	54		0	3	751.34	751.34	0.33
IADPEHDHTGFLTEyVATR	91718899;91718897;158138507	MAPK3;MAPK3;MAPK3	Y15(Phospho)	54		0	3	751.34	751.34	0.58
THAVSVSETDDyAEIIDEEDTYTMPSTR	27886593;24476013;313851044	PTK2;PTK2;PTK2	Y12(Phospho)	54		0	3	1085.79	1085.79	0.31
GEPNVSyIcSr	49574532;21361340;225903437	GSK3A;GSK3B;GSK3B	Y7(Phospho); C9(Carbamidomethyl); R11(Label:13C(6))	54		0	2	684.29	684.29	0.81
GEPNVSyIcSR	49574532;21361340;225903437	GSK3A;GSK3B;GSK3B	Y7(Phospho); C9(Carbamidomethyl)	54		0	2	681.28	681.28	-0.8
VEKIGEGTyGVVYK	4557439;166362719;16936528	CDK3;CDK2;CDK2	Y9(Phospho)	54		1	2	811.4	811.4	-0.43
YMEDSTyYKASK	27886593;24476013;313851044	PTK2;PTK2;PTK2	Y7(Phospho)	53		1	2	783.31	783.32	-1.1
IEKIGEGTyGVVYK	281427278;4502709;16306492	CDK1;CDK1;CDK1	Y9(Phospho)	53		1	3	545.94	545.94	1.93
GEPNVSyIcSR	49574532;21361340;225903437	GSK3A;GSK3B;GSK3B	Y7(Phospho); C9(Carbamidomethyl)	53		0	2	681.28	681.28	3.05
GEPNVSyIcSR	49574532;21361340;225903437	GSK3A;GSK3B;GSK3B	Y7(Phospho); C9(Carbamidomethyl)	53		0	2	681.28	681.28	-1.16
GEPNVSyIcSR	49574532;21361340;225903437	GSK3A;GSK3B;GSK3B	Y7(Phospho); C9(Carbamidomethyl)	53		0	2	681.28	681.28	-0.8
VGEEEHVySFPNKQK	170932514;170932516;344217711	PXN;PXN;PXN	Y8(Phospho)	53		1	2	935.92	935.92	0.6
YMEDSTyYkASk	27886593;24476013;313851044	PTK2;PTK2;PTK2	Y7(Phospho); K9(Label:13C(6)); K12(Label:13C(6))	53		1	2	789.33	789.34	-1.54
VEkIGEGTyGVVYk	4557439;166362719;16936528	CDK3;CDK2;CDK2	K3(Label:13C(6)); Y9(Phospho); K14(Label:13C(6))	53		1	3	545.28	545.28	1.97
GASQAGMTGyGMPR	4507357;56549135;469608410	TAGLN2;TAGLN3;TAGLN2	Y10(Phospho)	53		0	2	732.29	732.29	-0.04
IEKIGEGTyGVVYK	281427278;4502709;16306492	CDK1;CDK1;CDK1	Y9(Phospho)	53		1	3	545.94	545.94	0.7
VGEEEHVySFPNKQK	170932514;170932516;344217711	PXN;PXN;PXN	Y8(Phospho)	53		1	2	935.92	935.92	0.99
FIHQQPQSSsPVyGSSAK	170932514;170932516;344217711	PXN;PXN;PXN	S10(Phospho); Y13(Phospho)	53		0	2	1054.45	1054.45	-0.77
IEkIGEGTyGVVYk	281427278;4502709;16306492	CDK1;CDK1;CDK1	K3(Label:13C(6)); Y9(Phospho); K14(Label:13C(6))	53		1	2	824.43	824.43	1.13
GEPNVSyIcSR	49574532;21361340;225903437	GSK3A;GSK3B;GSK3B	Y7(Phospho); C9(Carbamidomethyl)	53		0	2	681.28	681.28	-0.71
GEPNVSyIcSR	49574532;21361340;225903437	GSK3A;GSK3B;GSK3B	Y7(Phospho); C9(Carbamidomethyl)	53		0	2	681.28	681.28	-0.45
AELSYRGPVSGTEPEPVySMEAADYR	20357556;296080746;20357552	CTTN;CTTN;CTTN	Y18(Phospho)	53		1	3	985.43	985.44	-0.43
IADPEHDHTGFLTEyVATR	91718899;91718897;158138507	MAPK3;MAPK3;MAPK3	Y15(Phospho)	52		0	3	751.34	751.34	2.2
GEPNVsYIcSR	49574532;21361340;225903437	GSK3A;GSK3B;GSK3B	S6(Phospho); C9(Carbamidomethyl)	52		0	2	681.28	681.28	-0.18
IEKIGEGTyGVVYK	281427278;4502709;16306492	CDK1;CDK1;CDK1	Y9(Phospho)	52		1	3	545.94	545.94	1.04
FIHQQPQSSSPVYGSsAK	170932514;170932516;344217711	PXN;PXN;PXN	S16(Phospho)	52		0	3	676.65	676.65	0.29
AQyEDIANR	153791158;4504919;372466572	KRT75;KRT8;KRT8	Y3(Phospho)	52		0	2	580.24	580.24	-0.87
IADPEHDHTGFLtEyVATR	91718899;91718897;158138507	MAPK3;MAPK3;MAPK3	T13(Phospho); Y15(Phospho)	52		0	2	1166.49	1166.49	-0.86
IEKIGEGtyGVVYK	281427278;4502709;16306492	CDK1;CDK1;CDK1	T8(Phospho); Y9(Phospho)	52		1	3	572.6	572.6	1.33
GEPNVSyIcSR	49574532;21361340;225903437	GSK3A;GSK3B;GSK3B	Y7(Phospho); C9(Carbamidomethyl)	52		0	2	681.28	681.28	-0.27
VGEEEHVySFPNKQK	170932514;170932516;344217711	PXN;PXN;PXN	Y8(Phospho)	52		1	2	935.92	935.92	-0.57
GEPNVSyIcSR	49574532;21361340;225903437	GSK3A;GSK3B;GSK3B	Y7(Phospho); C9(Carbamidomethyl)	52		0	2	681.28	681.28	-0.89
AQyEDIANR	153791158;4504919;372466572	KRT75;KRT8;KRT8	Y3(Phospho)	51		0	2	580.24	580.24	0.82
YmEDSTyYK	27886593;24476013;313851044	PTK2;PTK2;PTK2	M2(Oxidation); Y7(Phospho)	51		0	2	648.23	648.23	-0.09
YMEDSTyYKASK	27886593;24476013;313851044	PTK2;PTK2;PTK2	Y7(Phospho)	51		1	2	783.32	783.32	-0.16
GEPNVSyIcSR	49574532;21361340;225903437	GSK3A;GSK3B;GSK3B	Y7(Phospho); C9(Carbamidomethyl)	51		0	2	681.28	681.28	-0.45
GEPNVsYIcSR	49574532;21361340;225903437	GSK3A;GSK3B;GSK3B	S6(Phospho); C9(Carbamidomethyl)	51		0	2	681.28	681.28	0.72
GEPNVSyIcSR	49574532;21361340;225903437	GSK3A;GSK3B;GSK3B	Y7(Phospho); C9(Carbamidomethyl)	51		0	2	681.28	681.28	0.36
IEKIGEGTyGVVYK	281427278;4502709;16306492	CDK1;CDK1;CDK1	Y9(Phospho)	51		1	3	545.94	545.94	1.26
VGEEEHVySFPNK	170932514;170932516;344217711	PXN;PXN;PXN	Y8(Phospho)	51		0	2	807.85	807.85	-0.22
YMEDSTyYkASk	27886593;24476013;313851044	PTK2;PTK2;PTK2	Y7(Phospho); K9(Label:13C(6)); K12(Label:13C(6))	51		1	2	789.34	789.34	-0.07
GEPNVSyIcSR	49574532;21361340;225903437	GSK3A;GSK3B;GSK3B	Y7(Phospho); C9(Carbamidomethyl)	51		0	2	681.28	681.28	0
IADPEHDHTGFLTEyVATR	91718899;91718897;158138507	MAPK3;MAPK3;MAPK3	Y15(Phospho)	51		0	3	751.34	751.34	0.17
IADPEHDHTGFLtEyVATR	91718899;91718897;158138507	MAPK3;MAPK3;MAPK3	T13(Phospho); Y15(Phospho)	51		0	3	778	777.99	0.97
GEPNVSyIcSR	49574532;21361340;225903437	GSK3A;GSK3B;GSK3B	Y7(Phospho); C9(Carbamidomethyl)	51		0	2	681.28	681.28	0.54
IADPEHDHTGFLTEyVATR	91718899;91718897;158138507	MAPK3;MAPK3;MAPK3	Y15(Phospho)	51		0	3	751.34	751.34	-0.07
IEKIGEGTyGVVYKGR	281427278;4502709;16306492	CDK1;CDK1;CDK1	Y9(Phospho)	51		2	3	616.98	616.98	-0.02
GEPNVSyIcSr	49574532;21361340;225903437	GSK3A;GSK3B;GSK3B	Y7(Phospho); C9(Carbamidomethyl); R11(Label:13C(6))	51		0	2	684.29	684.29	0.01
GEPNVSyIcSR	49574532;21361340;225903437	GSK3A;GSK3B;GSK3B	Y7(Phospho); C9(Carbamidomethyl)	51		0	2	681.28	681.28	-0.09
GEPNVSyIcSR	49574532;21361340;225903437	GSK3A;GSK3B;GSK3B	Y7(Phospho); C9(Carbamidomethyl)	51		0	2	681.28	681.28	0.36
GEPNVSyIcSR	49574532;21361340;225903437	GSK3A;GSK3B;GSK3B	Y7(Phospho); C9(Carbamidomethyl)	51		0	2	681.28	681.28	1.53
VGEEEHVySFPNKQK	170932514;170932516;344217711	PXN;PXN;PXN	Y8(Phospho)	51		1	2	935.92	935.92	-0.18
GEPNVSyIcSR	49574532;21361340;225903437	GSK3A;GSK3B;GSK3B	Y7(Phospho); C9(Carbamidomethyl)	51		0	2	681.28	681.28	-0.09
GEPNVSyIcSR	49574532;21361340;225903437	GSK3A;GSK3B;GSK3B	Y7(Phospho); C9(Carbamidomethyl)	51		0	2	681.28	681.28	0.99
GEPNVSyIcSR	49574532;21361340;225903437	GSK3A;GSK3B;GSK3B	Y7(Phospho); C9(Carbamidomethyl)	51		0	2	681.28	681.28	-0.09
GEPNVSyIcSR	49574532;21361340;225903437	GSK3A;GSK3B;GSK3B	Y7(Phospho); C9(Carbamidomethyl)	51		0	2	681.28	681.28	3.14
YMEDSTyYKASK	27886593;24476013;313851044	PTK2;PTK2;PTK2	Y7(Phospho)	51		1	3	522.55	522.55	1.04
IEkIGEGtyGVVYk	281427278;4502709;16306492	CDK1;CDK1;CDK1	K3(Label:13C(6)); T8(Phospho); Y9(Phospho); K14(Label:13C(6))	51		1	2	864.41	864.41	-0.99
GEPNVSyIcSR	49574532;21361340;225903437	GSK3A;GSK3B;GSK3B	Y7(Phospho); C9(Carbamidomethyl)	51		0	2	681.28	681.28	0.99
VGEEEHVySFPNKQK	170932514;170932516;344217711	PXN;PXN;PXN	Y8(Phospho)	51		1	2	935.92	935.92	0.08
YmEDSTyYK	27886593;24476013;313851044	PTK2;PTK2;PTK2	M2(Oxidation); Y7(Phospho)	51		0	2	648.23	648.23	-1.03
GEPNVSyIcSR	49574532;21361340;225903437	GSK3A;GSK3B;GSK3B	Y7(Phospho); C9(Carbamidomethyl)	51		0	2	681.28	681.28	0.36
IEKIGEGtyGVVYK	281427278;4502709;16306492	CDK1;CDK1;CDK1	T8(Phospho); Y9(Phospho)	51		1	3	572.59	572.6	0.37
IEKIGEGTyGVVYK	281427278;4502709;16306492	CDK1;CDK1;CDK1	Y9(Phospho)	51		1	2	818.41	818.41	0.97
GEPNVSyIcSR	49574532;21361340;225903437	GSK3A;GSK3B;GSK3B	Y7(Phospho); C9(Carbamidomethyl)	51		0	2	681.28	681.28	2.69
GEPNVSyIcSR	49574532;21361340;225903437	GSK3A;GSK3B;GSK3B	Y7(Phospho); C9(Carbamidomethyl)	50		0	2	681.28	681.28	0.81
GEPNVSyIcSR	49574532;21361340;225903437	GSK3A;GSK3B;GSK3B	Y7(Phospho); C9(Carbamidomethyl)	50		0	2	681.28	681.28	0.9
GEPNVsYIcSR	49574532;21361340;225903437	GSK3A;GSK3B;GSK3B	S6(Phospho); C9(Carbamidomethyl)	50		0	2	681.28	681.28	0.45
IADPEHDHTGFLTEyVATR	91718899;91718897;158138507	MAPK3;MAPK3;MAPK3	Y15(Phospho)	50		0	3	751.34	751.34	0.98
VGEEEHVySFPNKQK	170932514;170932516;344217711	PXN;PXN;PXN	Y8(Phospho)	50		1	2	935.92	935.92	-0.12
GEPNVSyIcSR	49574532;21361340;225903437	GSK3A;GSK3B;GSK3B	Y7(Phospho); C9(Carbamidomethyl)	50		0	2	681.28	681.28	-0.27
YMEDSTyYK	27886593;24476013;313851044	PTK2;PTK2;PTK2	Y7(Phospho)	50		0	2	640.23	640.23	-0.06
GEPNVSyIcSR	49574532;21361340;225903437	GSK3A;GSK3B;GSK3B	Y7(Phospho); C9(Carbamidomethyl)	50		0	2	681.28	681.28	-0.36
GEPNVSyIcSR	49574532;21361340;225903437	GSK3A;GSK3B;GSK3B	Y7(Phospho); C9(Carbamidomethyl)	50		0	2	681.28	681.28	1.62
IGEGTyGVVYKGR	281427278;4502709;16306492	CDK1;CDK1;CDK1	Y6(Phospho)	50		1	3	493.57	493.57	0.87
GEPNVSyIcSR	49574532;21361340;225903437	GSK3A;GSK3B;GSK3B	Y7(Phospho); C9(Carbamidomethyl)	50		0	2	681.28	681.28	3.41
GEPNVSyIcSR	49574532;21361340;225903437	GSK3A;GSK3B;GSK3B	Y7(Phospho); C9(Carbamidomethyl)	50		0	2	681.28	681.28	-0.63
IEkIGEGTyGVVYkGr	281427278;4502709;16306492	CDK1;CDK1;CDK1	K3(Label:13C(6)); Y9(Phospho); K14(Label:13C(6)); R16(Label:13C(6))	50		2	3	623	623	0.29
YALYDATYEtK	5031635;33946278;343887344	CFL1;CFL2;CFL2	T10(Phospho)	50		0	2	709.3	709.3	-0.6
VGEEEHVySFPNKQK	170932514;170932516;344217711	PXN;PXN;PXN	Y8(Phospho)	50		1	3	624.28	624.28	1.41
VEkIGEGTyGVVYk	4557439;166362719;16936528	CDK3;CDK2;CDK2	K3(Label:13C(6)); Y9(Phospho); K14(Label:13C(6))	50		1	3	545.28	545.28	0.51
VEkIGEGTyGVVYk	4557439;166362719;16936528	CDK3;CDK2;CDK2	K3(Label:13C(6)); Y9(Phospho); K14(Label:13C(6))	50		1	3	545.28	545.28	0.96
YmEDSTyYKASK	27886593;24476013;313851044	PTK2;PTK2;PTK2	M2(Oxidation); Y7(Phospho)	50		1	2	791.31	791.31	-0.88
GEPNVSyIcSr	49574532;21361340;225903437	GSK3A;GSK3B;GSK3B	Y7(Phospho); C9(Carbamidomethyl); R11(Label:13C(6))	50		0	2	684.29	684.29	0.64
GEPNVSyIcSR	49574532;21361340;225903437	GSK3A;GSK3B;GSK3B	Y7(Phospho); C9(Carbamidomethyl)	49		0	2	681.28	681.28	-0.36
FIHQQPQSSSPVYGSsAK	170932514;170932516;344217711	PXN;PXN;PXN	S16(Phospho)	49		0	3	676.65	676.65	-0.62
QLVRGEPNVSyIcSR	49574532;21361340;225903437	GSK3A;GSK3B;GSK3B	Y11(Phospho); C13(Carbamidomethyl)	49		1	3	619.96	619.96	0.06
mEDYTKIEKIGEGTyGVVYK	281427278;4502709;16306492	CDK1;CDK1;CDK1	N-Term(Acetyl); Y15(Phospho)	49		2	3	815.72	815.72	0.6
YmEDSTyYk	27886593;24476013;313851044	PTK2;PTK2;PTK2	M2(Oxidation); Y7(Phospho); K9(Label:13C(6))	49		0	2	651.24	651.24	-1.3
mEDYTKIEKIGEGtYGVVYK	281427278;4502709;16306492	CDK1;CDK1;CDK1	N-Term(Acetyl); T14(Phospho)	49		2	3	815.72	815.72	0.83
GEPNVSyIcSR	49574532;21361340;225903437	GSK3A;GSK3B;GSK3B	Y7(Phospho); C9(Carbamidomethyl)	49		0	2	681.28	681.28	-0.36
GEPNVSyIcSR	49574532;21361340;225903437	GSK3A;GSK3B;GSK3B	Y7(Phospho); C9(Carbamidomethyl)	49		0	2	681.28	681.28	-0.63
GEPNVSyIcSr	49574532;21361340;225903437	GSK3A;GSK3B;GSK3B	Y7(Phospho); C9(Carbamidomethyl); R11(Label:13C(6))	49		0	2	684.29	684.29	0.64
GEPNVSyIcSR	49574532;21361340;225903437	GSK3A;GSK3B;GSK3B	Y7(Phospho); C9(Carbamidomethyl)	49		0	2	681.28	681.28	0.36
GEPNVSyIcSR	49574532;21361340;225903437	GSK3A;GSK3B;GSK3B	Y7(Phospho); C9(Carbamidomethyl)	49		0	2	681.28	681.28	-0.27
YmEDSTyYK	27886593;24476013;313851044	PTK2;PTK2;PTK2	M2(Oxidation); Y7(Phospho)	49		0	2	648.23	648.23	-0.75
GEPNVSyIcSR	49574532;21361340;225903437	GSK3A;GSK3B;GSK3B	Y7(Phospho); C9(Carbamidomethyl)	49		0	2	681.28	681.28	-0.27
YMEDSTyyKASK	27886593;24476013;313851044	PTK2;PTK2;PTK2	Y7(Phospho); Y8(Phospho)	49		1	2	823.3	823.3	-0.54
YMEDSTyYK	27886593;24476013;313851044	PTK2;PTK2;PTK2	Y7(Phospho)	49		0	2	640.23	640.23	1.18
mEDYTKIEKIGEGtyGVVYK	281427278;4502709;16306492	CDK1;CDK1;CDK1	N-Term(Acetyl); T14(Phospho); Y15(Phospho)	49		2	3	842.37	842.37	0.38
mEDYTKIEKIGEGtyGVVYK	281427278;4502709;16306492	CDK1;CDK1;CDK1	N-Term(Acetyl); T14(Phospho); Y15(Phospho)	49		2	3	842.37	842.37	0.16
IEKIGEGTyGVVYKGR	281427278;4502709;16306492	CDK1;CDK1;CDK1	Y9(Phospho)	49		2	3	616.98	616.98	0.47
GEPNVSyIcSr	49574532;21361340;225903437	GSK3A;GSK3B;GSK3B	Y7(Phospho); C9(Carbamidomethyl); R11(Label:13C(6))	49		0	2	684.29	684.29	-0.08
VGEEEHVySFPNK	170932514;170932516;344217711	PXN;PXN;PXN	Y8(Phospho)	49		0	2	807.85	807.85	0.23
IEKIGEGTyGVVYK	281427278;4502709;16306492	CDK1;CDK1;CDK1	Y9(Phospho)	49		1	3	545.94	545.94	-0.53
IEKIGEGTyGVVYK	281427278;4502709;16306492	CDK1;CDK1;CDK1	Y9(Phospho)	49		1	3	545.94	545.94	1.37
AELSYRGPVSGTEPEPVySMEAADYR	20357556;296080746;20357552	CTTN;CTTN;CTTN	Y18(Phospho)	49		1	3	985.44	985.44	-0.12
IEKIGEGtyGVVYK	281427278;4502709;16306492	CDK1;CDK1;CDK1	T8(Phospho); Y9(Phospho)	49		1	2	858.39	858.39	-0.65
GEPNVSyIcSR	49574532;21361340;225903437	GSK3A;GSK3B;GSK3B	Y7(Phospho); C9(Carbamidomethyl)	49		0	2	681.28	681.28	-0.36
GPVSGTEPEPVySMEAADYR	20357556;296080746;20357552	CTTN;CTTN;CTTN	Y12(Phospho)	49		0	2	1117.97	1117.97	-0.24
GEPNVSyIcSR	49574532;21361340;225903437	GSK3A;GSK3B;GSK3B	Y7(Phospho); C9(Carbamidomethyl)	49		0	2	681.28	681.28	-0.71
GEPNVSyIcSR	49574532;21361340;225903437	GSK3A;GSK3B;GSK3B	Y7(Phospho); C9(Carbamidomethyl)	48		0	2	681.28	681.28	-0.18
GEPNVSyIcSR	49574532;21361340;225903437	GSK3A;GSK3B;GSK3B	Y7(Phospho); C9(Carbamidomethyl)	48		0	2	681.28	681.28	0.54
AELSYRGPVSGTEPEPVySMEAADYR	20357556;296080746;20357552	CTTN;CTTN;CTTN	Y18(Phospho)	48		1	3	985.44	985.44	0.5
THAVSVSETDDyAEIIDEEDTYTmPSTR	27886593;24476013;313851044	PTK2;PTK2;PTK2	Y12(Phospho); M24(Oxidation)	48		0	3	1091.12	1091.12	1.45
GEPNVSyIcSR	49574532;21361340;225903437	GSK3A;GSK3B;GSK3B	Y7(Phospho); C9(Carbamidomethyl)	48		0	2	681.28	681.28	1.44
IEkIGEGTyGVVYk	281427278;4502709;16306492	CDK1;CDK1;CDK1	K3(Label:13C(6)); Y9(Phospho); K14(Label:13C(6))	48		1	3	549.95	549.95	1.82
GEPNVSyIcSR	49574532;21361340;225903437	GSK3A;GSK3B;GSK3B	Y7(Phospho); C9(Carbamidomethyl)	48		0	2	681.28	681.28	3.23
GEPNVSyIcSR	49574532;21361340;225903437	GSK3A;GSK3B;GSK3B	Y7(Phospho); C9(Carbamidomethyl)	48		0	2	681.28	681.28	1.89
GPVSGTEPEPVySMEAADYR	20357556;296080746;20357552	CTTN;CTTN;CTTN	Y12(Phospho)	48		0	2	1117.97	1117.97	-0.24
GEPNVSyIcSr	49574532;21361340;225903437	GSK3A;GSK3B;GSK3B	Y7(Phospho); C9(Carbamidomethyl); R11(Label:13C(6))	48		0	2	684.29	684.29	-0.7
GEPNVSyIcSr	49574532;21361340;225903437	GSK3A;GSK3B;GSK3B	Y7(Phospho); C9(Carbamidomethyl); R11(Label:13C(6))	48		0	2	684.29	684.29	0.64
GEPNVSyIcSR	49574532;21361340;225903437	GSK3A;GSK3B;GSK3B	Y7(Phospho); C9(Carbamidomethyl)	48		0	2	681.28	681.28	1.35
GEPNVSyIcSR	49574532;21361340;225903437	GSK3A;GSK3B;GSK3B	Y7(Phospho); C9(Carbamidomethyl)	48		0	2	681.28	681.28	0.18
yMEDSTyYK	27886593;24476013;313851044	PTK2;PTK2;PTK2	Y1(Phospho); Y7(Phospho)	48		0	2	680.22	680.22	-0.97
GEPNVSyIcSR	49574532;21361340;225903437	GSK3A;GSK3B;GSK3B	Y7(Phospho); C9(Carbamidomethyl)	48		0	2	681.28	681.28	0
GEPNVSyIcSr	49574532;21361340;225903437	GSK3A;GSK3B;GSK3B	Y7(Phospho); C9(Carbamidomethyl); R11(Label:13C(6))	48		0	2	684.29	684.29	0.73
QLVRGEPNVSyIcSR	49574532;21361340;225903437	GSK3A;GSK3B;GSK3B	Y11(Phospho); C13(Carbamidomethyl)	48		1	2	929.44	929.44	0.89
IADPEHDHTGFLTEyVATR	91718899;91718897;158138507	MAPK3;MAPK3;MAPK3	Y15(Phospho)	48		0	3	751.34	751.34	0.66
GEPNVSyIcSR	49574532;21361340;225903437	GSK3A;GSK3B;GSK3B	Y7(Phospho); C9(Carbamidomethyl)	48		0	2	681.28	681.28	0.9
GEPNVSyIcSr	49574532;21361340;225903437	GSK3A;GSK3B;GSK3B	Y7(Phospho); C9(Carbamidomethyl); R11(Label:13C(6))	48		0	2	684.29	684.29	0.81
IEKIGEGTyGVVYK	281427278;4502709;16306492	CDK1;CDK1;CDK1	Y9(Phospho)	48		1	3	545.94	545.94	0.26
TGHGYVyEYPSR	5453680;215422375;402691666	NEDD9;NEDD9;NEDD9	Y7(Phospho)	48		0	2	754.81	754.81	1.09
GEPNVSyIcSR	49574532;21361340;225903437	GSK3A;GSK3B;GSK3B	Y7(Phospho); C9(Carbamidomethyl)	48		0	2	681.28	681.28	-1.52
IEKIGEGtyGVVYK	281427278;4502709;16306492	CDK1;CDK1;CDK1	T8(Phospho); Y9(Phospho)	48		1	2	858.39	858.39	-0.15
GEPNVSyIcSr	49574532;21361340;225903437	GSK3A;GSK3B;GSK3B	Y7(Phospho); C9(Carbamidomethyl); R11(Label:13C(6))	48		0	2	684.29	684.29	-0.43
YMEDSTyyKASK	27886593;24476013;313851044	PTK2;PTK2;PTK2	Y7(Phospho); Y8(Phospho)	48		1	2	823.3	823.3	-1.13
GEPNVSyIcSR	49574532;21361340;225903437	GSK3A;GSK3B;GSK3B	Y7(Phospho); C9(Carbamidomethyl)	48		0	2	681.28	681.28	0
TGHGYVyEYPSR	5453680;215422375;402691666	NEDD9;NEDD9;NEDD9	Y7(Phospho)	48		0	2	754.81	754.81	-0.05
GEPNVSyIcSr	49574532;21361340;225903437	GSK3A;GSK3B;GSK3B	Y7(Phospho); C9(Carbamidomethyl); R11(Label:13C(6))	48		0	2	684.29	684.29	0.9
GEPNVSyIcSr	49574532;21361340;225903437	GSK3A;GSK3B;GSK3B	Y7(Phospho); C9(Carbamidomethyl); R11(Label:13C(6))	48		0	2	684.29	684.29	0.99
GEPNVSyIcSR	49574532;21361340;225903437	GSK3A;GSK3B;GSK3B	Y7(Phospho); C9(Carbamidomethyl)	48		0	2	681.28	681.28	-0.27
YMEDSTyYkASk	27886593;24476013;313851044	PTK2;PTK2;PTK2	Y7(Phospho); K9(Label:13C(6)); K12(Label:13C(6))	48		1	2	789.33	789.34	-1.46
IGEGTyGVVYKGR	281427278;4502709;16306492	CDK1;CDK1;CDK1	Y6(Phospho)	48		1	3	493.57	493.57	-0.18
VGEEEHVySFPNKQK	170932514;170932516;344217711	PXN;PXN;PXN	Y8(Phospho)	48		1	2	935.92	935.92	0.08
IEkIGEGTyGVVYkGr	281427278;4502709;16306492	CDK1;CDK1;CDK1	K3(Label:13C(6)); Y9(Phospho); K14(Label:13C(6)); R16(Label:13C(6))	47		2	3	623	623	-2.45
VEkIGEGTyGVVYk	4557439;166362719;16936528	CDK3;CDK2;CDK2	K3(Label:13C(6)); Y9(Phospho); K14(Label:13C(6))	47		1	3	545.28	545.28	0.85
VEKIGEGTyGVVYK	4557439;166362719;16936528	CDK3;CDK2;CDK2	Y9(Phospho)	47		1	2	811.4	811.4	0.39
GEPNVSyIcSr	49574532;21361340;225903437	GSK3A;GSK3B;GSK3B	Y7(Phospho); C9(Carbamidomethyl); R11(Label:13C(6))	47		0	2	684.29	684.29	0.01
IEkIGEGtyGVVYk	281427278;4502709;16306492	CDK1;CDK1;CDK1	K3(Label:13C(6)); T8(Phospho); Y9(Phospho); K14(Label:13C(6))	47		1	2	864.41	864.41	0
IADPEHDHTGFLTEyVATR	91718899;91718897;158138507	MAPK3;MAPK3;MAPK3	Y15(Phospho)	47		0	3	751.34	751.34	0.49
GEPNVSyIcSR	49574532;21361340;225903437	GSK3A;GSK3B;GSK3B	Y7(Phospho); C9(Carbamidomethyl)	47		0	2	681.28	681.28	-0.09
GEPNVSyIcSR	49574532;21361340;225903437	GSK3A;GSK3B;GSK3B	Y7(Phospho); C9(Carbamidomethyl)	47		0	2	681.28	681.28	-0.09
GEPNVSyIcSR	49574532;21361340;225903437	GSK3A;GSK3B;GSK3B	Y7(Phospho); C9(Carbamidomethyl)	47		0	2	681.28	681.28	-0.8
GEPNVSyIcSr	49574532;21361340;225903437	GSK3A;GSK3B;GSK3B	Y7(Phospho); C9(Carbamidomethyl); R11(Label:13C(6))	47		0	2	684.29	684.29	-0.35
IGEGTyGVVYkGr	281427278;4502709;16306492	CDK1;CDK1;CDK1	Y6(Phospho); K11(Label:13C(6)); R13(Label:13C(6))	47		1	3	497.59	497.59	0.33
YmEDSTyYk	27886593;24476013;313851044	PTK2;PTK2;PTK2	M2(Oxidation); Y7(Phospho); K9(Label:13C(6))	47		0	2	651.24	651.24	-0.36
GEPNVSyIcSR	49574532;21361340;225903437	GSK3A;GSK3B;GSK3B	Y7(Phospho); C9(Carbamidomethyl)	47		0	2	681.28	681.28	-0.98
FIHQQPQSSSPVyGSSAK	170932514;170932516;344217711	PXN;PXN;PXN	Y13(Phospho)	47		0	2	1014.46	1014.47	-2.29
GEPNVSyIcSR	49574532;21361340;225903437	GSK3A;GSK3B;GSK3B	Y7(Phospho); C9(Carbamidomethyl)	47		0	2	681.28	681.28	0.09
VGEEEHVySFPNkQk	170932514;170932516;344217711	PXN;PXN;PXN	Y8(Phospho); K13(Label:13C(6)); K15(Label:13C(6))	47		1	2	941.94	941.94	0.22
IGEGtyGVVYKGR	281427278;4502709;16306492	CDK1;CDK1;CDK1	T5(Phospho); Y6(Phospho)	47		1	3	520.23	520.23	0.09
VEKIGEGTyGVVYK	4557439;166362719;16936528	CDK3;CDK2;CDK2	Y9(Phospho)	47		1	3	541.27	541.27	0.27
IADPEHDHTGFLtEyVATR	91718899;91718897;158138507	MAPK3;MAPK3;MAPK3	T13(Phospho); Y15(Phospho)	47		0	3	777.99	777.99	0.1
QLVRGEPNVSyIcSR	49574532;21361340;225903437	GSK3A;GSK3B;GSK3B	Y11(Phospho); C13(Carbamidomethyl)	47		1	3	619.96	619.96	-0.63
VGEEEHVYsFPNKQK	170932514;170932516;344217711	PXN;PXN;PXN	S9(Phospho)	47		1	3	624.28	624.28	0.33
GEPNVSyIcSR	49574532;21361340;225903437	GSK3A;GSK3B;GSK3B	Y7(Phospho); C9(Carbamidomethyl)	47		0	2	681.28	681.28	0.09
YmEDSTyYk	27886593;24476013;313851044	PTK2;PTK2;PTK2	M2(Oxidation); Y7(Phospho); K9(Label:13C(6))	47		0	2	651.24	651.24	-1.3
GEPNVSyIcSR	49574532;21361340;225903437	GSK3A;GSK3B;GSK3B	Y7(Phospho); C9(Carbamidomethyl)	47		0	2	681.28	681.28	-0.54
YMEDSTyYK	27886593;24476013;313851044	PTK2;PTK2;PTK2	Y7(Phospho)	47		0	2	640.23	640.23	-1.49
IGEGtyGVVYKGR	281427278;4502709;16306492	CDK1;CDK1;CDK1	T5(Phospho); Y6(Phospho)	47		1	3	520.23	520.23	-0.38
GEPNVSyIcSR	49574532;21361340;225903437	GSK3A;GSK3B;GSK3B	Y7(Phospho); C9(Carbamidomethyl)	47		0	2	681.28	681.28	-0.71
GEPNVSyIcSR	49574532;21361340;225903437	GSK3A;GSK3B;GSK3B	Y7(Phospho); C9(Carbamidomethyl)	46		0	2	681.28	681.28	-0.45
IEkIGEGtyGVVYkGr	281427278;4502709;16306492	CDK1;CDK1;CDK1	K3(Label:13C(6)); T8(Phospho); Y9(Phospho); K14(Label:13C(6)); R16(Label:13C(6))	46		2	2	973.98	973.98	0.24
YMEDSTyYkASk	27886593;24476013;313851044	PTK2;PTK2;PTK2	Y7(Phospho); K9(Label:13C(6)); K12(Label:13C(6))	46		1	3	526.56	526.56	-1.74
GEPNVSyIcSR	49574532;21361340;225903437	GSK3A;GSK3B;GSK3B	Y7(Phospho); C9(Carbamidomethyl)	46		0	2	681.28	681.28	-1.25
YmEDSTyYK	27886593;24476013;313851044	PTK2;PTK2;PTK2	M2(Oxidation); Y7(Phospho)	46		0	2	648.23	648.23	0.76
GEPNVSyIcSR	49574532;21361340;225903437	GSK3A;GSK3B;GSK3B	Y7(Phospho); C9(Carbamidomethyl)	46		0	2	681.28	681.28	0.72
GEPNVSyIcSr	49574532;21361340;225903437	GSK3A;GSK3B;GSK3B	Y7(Phospho); C9(Carbamidomethyl); R11(Label:13C(6))	46		0	2	684.29	684.29	-0.17
VGEEEHVySFPNK	170932514;170932516;344217711	PXN;PXN;PXN	Y8(Phospho)	46		0	2	807.85	807.85	-0.07
GEPNVSyIcSR	49574532;21361340;225903437	GSK3A;GSK3B;GSK3B	Y7(Phospho); C9(Carbamidomethyl)	46		0	2	681.28	681.28	-0.27
YmEDSTyYKASK	27886593;24476013;313851044	PTK2;PTK2;PTK2	M2(Oxidation); Y7(Phospho)	46		1	2	791.31	791.31	-0.8
GEPNVSyIcSR	49574532;21361340;225903437	GSK3A;GSK3B;GSK3B	Y7(Phospho); C9(Carbamidomethyl)	46		0	2	681.28	681.28	-0.54
GEPNVSyIcSR	49574532;21361340;225903437	GSK3A;GSK3B;GSK3B	Y7(Phospho); C9(Carbamidomethyl)	46		0	2	681.28	681.28	-1.25
GEPNVSyIcSR	49574532;21361340;225903437	GSK3A;GSK3B;GSK3B	Y7(Phospho); C9(Carbamidomethyl)	46		0	2	681.28	681.28	-1.61
IEKIGEGtyGVVYK	281427278;4502709;16306492	CDK1;CDK1;CDK1	T8(Phospho); Y9(Phospho)	46		1	2	858.39	858.39	0.34
GEPNVSyIcSr	49574532;21361340;225903437	GSK3A;GSK3B;GSK3B	Y7(Phospho); C9(Carbamidomethyl); R11(Label:13C(6))	46		0	2	684.29	684.29	0.9
GEPNVSyIcSr	49574532;21361340;225903437	GSK3A;GSK3B;GSK3B	Y7(Phospho); C9(Carbamidomethyl); R11(Label:13C(6))	46		0	2	684.29	684.29	-0.26
GEPNVSyIcSR	49574532;21361340;225903437	GSK3A;GSK3B;GSK3B	Y7(Phospho); C9(Carbamidomethyl)	46		0	2	681.28	681.28	-0.18
YmEDSTyYK	27886593;24476013;313851044	PTK2;PTK2;PTK2	M2(Oxidation); Y7(Phospho)	46		0	2	648.23	648.23	-0.66
GEPNVSyIcSR	49574532;21361340;225903437	GSK3A;GSK3B;GSK3B	Y7(Phospho); C9(Carbamidomethyl)	46		0	2	681.28	681.28	-1.34
IGEGTyGVVYKGR	281427278;4502709;16306492	CDK1;CDK1;CDK1	Y6(Phospho)	46		1	3	493.57	493.57	-0.3
mEDYTKIEKIGEGTyGVVYK	281427278;4502709;16306492	CDK1;CDK1;CDK1	N-Term(Acetyl); M1(Oxidation); Y15(Phospho)	46		2	3	821.05	821.05	2.04
tHAVSVSETDDYAEIIDEEDTYTMPSTR	27886593;24476013;313851044	PTK2;PTK2;PTK2	T1(Phospho)	46		0	3	1085.79	1085.79	-2.84
GEPNVSyIcSR	49574532;21361340;225903437	GSK3A;GSK3B;GSK3B	Y7(Phospho); C9(Carbamidomethyl)	46		0	2	681.28	681.28	0
VGEEEHVySFPNK	170932514;170932516;344217711	PXN;PXN;PXN	Y8(Phospho)	46		0	2	807.85	807.85	-0.15
IEKIGEGTyGVVYK	281427278;4502709;16306492	CDK1;CDK1;CDK1	Y9(Phospho)	46		1	3	545.94	545.94	3.95
GEPNVSyIcSR	49574532;21361340;225903437	GSK3A;GSK3B;GSK3B	Y7(Phospho); C9(Carbamidomethyl)	46		0	2	681.28	681.28	-0.27
GASQAGMTGyGMPR	4507357;56549135;469608410	TAGLN2;TAGLN3;TAGLN2	Y10(Phospho)	45		0	2	732.29	732.29	-1.29
GEPNVSyIcSR	49574532;21361340;225903437	GSK3A;GSK3B;GSK3B	Y7(Phospho); C9(Carbamidomethyl)	45		0	2	681.28	681.28	-0.09
mEDYTKIEKIGEGTyGVVYK	281427278;4502709;16306492	CDK1;CDK1;CDK1	N-Term(Acetyl); Y15(Phospho)	45		2	3	815.71	815.72	-0.67
VEKIGEGTyGVVYK	4557439;166362719;16936528	CDK3;CDK2;CDK2	Y9(Phospho)	45		1	2	811.4	811.4	0.92
GEPNVSyIcSR	49574532;21361340;225903437	GSK3A;GSK3B;GSK3B	Y7(Phospho); C9(Carbamidomethyl)	45		0	2	681.28	681.28	-0.8
GEPNVSyIcSR	49574532;21361340;225903437	GSK3A;GSK3B;GSK3B	Y7(Phospho); C9(Carbamidomethyl)	45		0	2	681.28	681.28	-0.18
GEPNVSyIcSR	49574532;21361340;225903437	GSK3A;GSK3B;GSK3B	Y7(Phospho); C9(Carbamidomethyl)	45		0	2	681.28	681.28	-0.63
GEPNVSyIcSR	49574532;21361340;225903437	GSK3A;GSK3B;GSK3B	Y7(Phospho); C9(Carbamidomethyl)	45		0	2	681.28	681.28	0.09
QLVrGEPNVSyIcSr	49574532;21361340;225903437	GSK3A;GSK3B;GSK3B	R4(Label:13C(6)); Y11(Phospho); C13(Carbamidomethyl); R15(Label:13C(6))	45		1	3	623.97	623.97	-0.41
GEPNVSyIcSR	49574532;21361340;225903437	GSK3A;GSK3B;GSK3B	Y7(Phospho); C9(Carbamidomethyl)	45		0	2	681.28	681.28	0
IGEGTyGVVYkGr	281427278;4502709;16306492	CDK1;CDK1;CDK1	Y6(Phospho); K11(Label:13C(6)); R13(Label:13C(6))	45		1	3	497.59	497.59	-0.1
QLVrGEPNVSyIcSr	49574532;21361340;225903437	GSK3A;GSK3B;GSK3B	R4(Label:13C(6)); Y11(Phospho); C13(Carbamidomethyl); R15(Label:13C(6))	45		1	2	935.46	935.46	0.18
QLVRGEPNVSyIcSR	49574532;21361340;225903437	GSK3A;GSK3B;GSK3B	Y11(Phospho); C13(Carbamidomethyl)	45		1	3	619.96	619.96	1.54
YmEDSTyYK	27886593;24476013;313851044	PTK2;PTK2;PTK2	M2(Oxidation); Y7(Phospho)	45		0	2	648.23	648.23	0.1
NVyYELNDVR	50843820;148612813;148612857	KIAA1217;KIAA1217;KIAA1217	Y3(Phospho)	45		0	2	682.8	682.8	1.29
GEPNVSyIcSr	49574532;21361340;225903437	GSK3A;GSK3B;GSK3B	Y7(Phospho); C9(Carbamidomethyl); R11(Label:13C(6))	45		0	2	684.29	684.29	-0.43
IGEGtyGVVYkGr	281427278;4502709;16306492	CDK1;CDK1;CDK1	T5(Phospho); Y6(Phospho); K11(Label:13C(6)); R13(Label:13C(6))	45		1	3	524.24	524.24	-1.64
GPVSGTEPEPVySMEAADYR	20357556;296080746;20357552	CTTN;CTTN;CTTN	Y12(Phospho)	45		0	2	1117.97	1117.97	0.09
YmEDSTyYk	27886593;24476013;313851044	PTK2;PTK2;PTK2	M2(Oxidation); Y7(Phospho); K9(Label:13C(6))	45		0	2	651.24	651.24	-0.83
GEPNVSyIcSR	49574532;21361340;225903437	GSK3A;GSK3B;GSK3B	Y7(Phospho); C9(Carbamidomethyl)	45		0	2	681.28	681.28	-1.52
VGEEEHVySFPNK	170932514;170932516;344217711	PXN;PXN;PXN	Y8(Phospho)	45		0	2	807.85	807.85	-0.45
GEPNVSyIcSR	49574532;21361340;225903437	GSK3A;GSK3B;GSK3B	Y7(Phospho); C9(Carbamidomethyl)	45		0	2	681.28	681.28	-0.27
IEkIGEGTyGVVYk	281427278;4502709;16306492	CDK1;CDK1;CDK1	K3(Label:13C(6)); Y9(Phospho); K14(Label:13C(6))	45		1	3	549.95	549.95	0.71
GEPNVSyIcSr	49574532;21361340;225903437	GSK3A;GSK3B;GSK3B	Y7(Phospho); C9(Carbamidomethyl); R11(Label:13C(6))	45		0	2	684.29	684.29	0.73
FIHQQPQSSSPVYGSsAK	170932514;170932516;344217711	PXN;PXN;PXN	S16(Phospho)	45		0	3	676.65	676.65	0.11
YmEDSTyYK	27886593;24476013;313851044	PTK2;PTK2;PTK2	M2(Oxidation); Y7(Phospho)	44		0	2	648.23	648.23	-0.47
IEKIGEGtyGVVYK	281427278;4502709;16306492	CDK1;CDK1;CDK1	T8(Phospho); Y9(Phospho)	44		1	3	572.59	572.6	0.37
aDPKyADLPGIAR	5453629;387527972;387527974	DCTN2;DCTN2;DCTN2	N-Term(Acetyl); Y5(Phospho)	44		1	2	754.86	754.86	-1.88
GEPNVSyIcSR	49574532;21361340;225903437	GSK3A;GSK3B;GSK3B	Y7(Phospho); C9(Carbamidomethyl)	44		0	2	681.28	681.28	-1.25
VGEEEHVySFPNK	170932514;170932516;344217711	PXN;PXN;PXN	Y8(Phospho)	44		0	2	807.84	807.85	-0.67
YALyDATYETK	5031635;33946278;343887344	CFL1;CFL2;CFL2	Y4(Phospho)	44		0	2	709.3	709.3	-2.49
GEPNVSyIcSr	49574532;21361340;225903437	GSK3A;GSK3B;GSK3B	Y7(Phospho); C9(Carbamidomethyl); R11(Label:13C(6))	44		0	2	684.29	684.29	-0.17
GEPNVSyIcSR	49574532;21361340;225903437	GSK3A;GSK3B;GSK3B	Y7(Phospho); C9(Carbamidomethyl)	44		0	2	681.28	681.28	0.54
TGHGYVyEYPSR	5453680;215422375;402691666	NEDD9;NEDD9;NEDD9	Y7(Phospho)	44		0	2	754.81	754.81	-1.99
GEPNVSyIcSR	49574532;21361340;225903437	GSK3A;GSK3B;GSK3B	Y7(Phospho); C9(Carbamidomethyl)	44		0	2	681.28	681.28	0
GEPNVSyIcSR	49574532;21361340;225903437	GSK3A;GSK3B;GSK3B	Y7(Phospho); C9(Carbamidomethyl)	44		0	2	681.28	681.28	-0.54
GEPNVSyIcSR	49574532;21361340;225903437	GSK3A;GSK3B;GSK3B	Y7(Phospho); C9(Carbamidomethyl)	44		0	2	681.28	681.28	0.72
VEKIGEGTyGVVYK	4557439;166362719;16936528	CDK3;CDK2;CDK2	Y9(Phospho)	44		1	3	541.27	541.27	-0.86
FIHQQPQSSSPVyGSSAK	170932514;170932516;344217711	PXN;PXN;PXN	Y13(Phospho)	44		0	2	1014.47	1014.47	0.29
tHAVSVSETDDyAEIIDEEDTYTMPSTR	27886593;24476013;313851044	PTK2;PTK2;PTK2	T1(Phospho); Y12(Phospho)	44		0	3	1112.44	1112.45	-0.95
VEKIGEGTyGVVYK	4557439;166362719;16936528	CDK3;CDK2;CDK2	Y9(Phospho)	44		1	2	811.4	811.4	0.24
mEDYTKIEKIGEGTyGVVYK	281427278;4502709;16306492	CDK1;CDK1;CDK1	N-Term(Acetyl); M1(Oxidation); Y15(Phospho)	44		2	3	821.05	821.05	0.48
IEkIGEGTyGVVYk	281427278;4502709;16306492	CDK1;CDK1;CDK1	K3(Label:13C(6)); Y9(Phospho); K14(Label:13C(6))	44		1	2	824.43	824.43	1.28
GEPNVSyIcSR	49574532;21361340;225903437	GSK3A;GSK3B;GSK3B	Y7(Phospho); C9(Carbamidomethyl)	44		0	2	681.28	681.28	-0.09
IEKIGEGTyGVVYK	281427278;4502709;16306492	CDK1;CDK1;CDK1	Y9(Phospho)	44		1	2	818.41	818.41	0.75
IEkIGEGtyGVVYk	281427278;4502709;16306492	CDK1;CDK1;CDK1	K3(Label:13C(6)); T8(Phospho); Y9(Phospho); K14(Label:13C(6))	44		1	3	576.61	576.61	0.07
GEPNVSyIcSR	49574532;21361340;225903437	GSK3A;GSK3B;GSK3B	Y7(Phospho); C9(Carbamidomethyl)	44		0	2	681.28	681.28	-0.98
GEPNVSyIcSR	49574532;21361340;225903437	GSK3A;GSK3B;GSK3B	Y7(Phospho); C9(Carbamidomethyl)	44		0	2	681.28	681.28	-0.36
YMEDSTyyKASK	27886593;24476013;313851044	PTK2;PTK2;PTK2	Y7(Phospho); Y8(Phospho)	44		1	2	823.3	823.3	-1.21
VGEEEHVYsFPNKQK	170932514;170932516;344217711	PXN;PXN;PXN	S9(Phospho)	44		1	3	624.28	624.28	-0.55
VGEEEHVySFPNK	170932514;170932516;344217711	PXN;PXN;PXN	Y8(Phospho)	43		0	2	807.85	807.85	-0.22
FIHQQPQSSsPVyGSSAK	170932514;170932516;344217711	PXN;PXN;PXN	S10(Phospho); Y13(Phospho)	43		0	3	703.3	703.3	0.73
YMEDSTYyKASK	27886593;24476013;313851044	PTK2;PTK2;PTK2	Y8(Phospho)	43		1	3	522.55	522.55	-0.13
IGEGtyGVVYKGR	281427278;4502709;16306492	CDK1;CDK1;CDK1	T5(Phospho); Y6(Phospho)	43		1	3	520.23	520.23	1.03
GEPNVSyIcSR	49574532;21361340;225903437	GSK3A;GSK3B;GSK3B	Y7(Phospho); C9(Carbamidomethyl)	43		0	2	681.28	681.28	-0.27
GEPNVSyIcSR	49574532;21361340;225903437	GSK3A;GSK3B;GSK3B	Y7(Phospho); C9(Carbamidomethyl)	43		0	2	681.28	681.28	0.09
FIHQQPQSSSPVyGSSAK	170932514;170932516;344217711	PXN;PXN;PXN	Y13(Phospho)	43		0	3	676.65	676.65	-0.34
GEPNVSyIcSR	49574532;21361340;225903437	GSK3A;GSK3B;GSK3B	Y7(Phospho); C9(Carbamidomethyl)	43		0	2	681.28	681.28	0.72
IEkIGEGtYGVVYk	281427278;4502709;16306492	CDK1;CDK1;CDK1	K3(Label:13C(6)); T8(Phospho); K14(Label:13C(6))	43		1	2	824.43	824.43	-0.13
mEDYTkIEkIGEGTyGVVYk	281427278;4502709;16306492	CDK1;CDK1;CDK1	N-Term(Acetyl); K6(Label:13C(6)); K9(Label:13C(6)); Y15(Phospho); K20(Label:13C(6))	43		2	3	821.73	821.74	-1.92
YmEDSTyYK	27886593;24476013;313851044	PTK2;PTK2;PTK2	M2(Oxidation); Y7(Phospho)	43		0	2	648.23	648.23	-1.31
NEGFyADPYLYHEGR	50843820;148612813;148612857	KIAA1217;KIAA1217;KIAA1217	Y5(Phospho)	43		0	2	955.89	955.89	1.48
FIHQQPQSSSPVYGSsAK	170932514;170932516;344217711	PXN;PXN;PXN	S16(Phospho)	43		0	3	676.65	676.65	-0.43
YMEDSTyYKASK	27886593;24476013;313851044	PTK2;PTK2;PTK2	Y7(Phospho)	43		1	3	522.55	522.55	-0.72
YMEDSTyYk	27886593;24476013;313851044	PTK2;PTK2;PTK2	Y7(Phospho); K9(Label:13C(6))	43		0	2	643.24	643.24	-1
YMEDSTYyK	27886593;24476013;313851044	PTK2;PTK2;PTK2	Y8(Phospho)	43		0	2	640.23	640.23	0.71
VGEEEHVySFPNK	170932514;170932516;344217711	PXN;PXN;PXN	Y8(Phospho)	43		0	2	807.85	807.85	-0.15
FIHQQPQSSSPVyGSSAK	170932514;170932516;344217711	PXN;PXN;PXN	Y13(Phospho)	42		0	3	676.65	676.65	-0.16
VEKIGEGtyGVVYK	4557439;166362719;16936528	CDK3;CDK2;CDK2	T8(Phospho); Y9(Phospho)	42		1	2	851.38	851.38	0.72
IEKIGEGTyGVVYK	281427278;4502709;16306492	CDK1;CDK1;CDK1	Y9(Phospho)	42		1	2	818.41	818.41	1.12
VGEEEHVYsFPNKQK	170932514;170932516;344217711	PXN;PXN;PXN	S9(Phospho)	42		1	3	624.28	624.28	1.41
GEPNVSyIcSR	49574532;21361340;225903437	GSK3A;GSK3B;GSK3B	Y7(Phospho); C9(Carbamidomethyl)	42		0	2	681.28	681.28	0.81
GEPNVSyIcSR	49574532;21361340;225903437	GSK3A;GSK3B;GSK3B	Y7(Phospho); C9(Carbamidomethyl)	42		0	2	681.28	681.28	-0.27
FIHQQPQSSsPVyGSSAK	170932514;170932516;344217711	PXN;PXN;PXN	S10(Phospho); Y13(Phospho)	42		0	3	703.3	703.3	0.99
IEKIGEGtyGVVYK	281427278;4502709;16306492	CDK1;CDK1;CDK1	T8(Phospho); Y9(Phospho)	42		1	2	858.39	858.39	0.27
GEPNVSyIcSR	49574532;21361340;225903437	GSK3A;GSK3B;GSK3B	Y7(Phospho); C9(Carbamidomethyl)	42		0	2	681.28	681.28	0.54
GEPNVSyIcSR	49574532;21361340;225903437	GSK3A;GSK3B;GSK3B	Y7(Phospho); C9(Carbamidomethyl)	42		0	2	681.28	681.28	-0.71
YMEDSTyYKASK	27886593;24476013;313851044	PTK2;PTK2;PTK2	Y7(Phospho)	42		1	2	783.32	783.32	-0.08
GEPNVSyIcSR	49574532;21361340;225903437	GSK3A;GSK3B;GSK3B	Y7(Phospho); C9(Carbamidomethyl)	42		0	2	681.28	681.28	0.63
GEPNVSyIcSR	49574532;21361340;225903437	GSK3A;GSK3B;GSK3B	Y7(Phospho); C9(Carbamidomethyl)	42		0	2	681.28	681.28	-0.54
GEPNVSyIcSR	49574532;21361340;225903437	GSK3A;GSK3B;GSK3B	Y7(Phospho); C9(Carbamidomethyl)	42		0	2	681.28	681.28	-0.63
GEPNVSyIcSR	49574532;21361340;225903437	GSK3A;GSK3B;GSK3B	Y7(Phospho); C9(Carbamidomethyl)	42		0	2	681.28	681.28	-1.16
FIHQQPQSSSPVyGSSAk	170932514;170932516;344217711	PXN;PXN;PXN	Y13(Phospho); K18(Label:13C(6))	42		0	2	1017.47	1017.48	-0.42
YmEDSTyYk	27886593;24476013;313851044	PTK2;PTK2;PTK2	M2(Oxidation); Y7(Phospho); K9(Label:13C(6))	42		0	2	651.24	651.24	-0.74
YMEDSTyYK	27886593;24476013;313851044	PTK2;PTK2;PTK2	Y7(Phospho)	42		0	2	640.23	640.23	-0.25
GEPNVSyIcSR	49574532;21361340;225903437	GSK3A;GSK3B;GSK3B	Y7(Phospho); C9(Carbamidomethyl)	42		0	2	681.28	681.28	0.27
GEPNVSyIcSR	49574532;21361340;225903437	GSK3A;GSK3B;GSK3B	Y7(Phospho); C9(Carbamidomethyl)	42		0	2	681.28	681.28	-0.27
GEPNVSyIcSR	49574532;21361340;225903437	GSK3A;GSK3B;GSK3B	Y7(Phospho); C9(Carbamidomethyl)	42		0	2	681.28	681.28	0.9
GEPNVSyIcSR	49574532;21361340;225903437	GSK3A;GSK3B;GSK3B	Y7(Phospho); C9(Carbamidomethyl)	42		0	2	681.28	681.28	-1.43
GEPNVSyIcSR	49574532;21361340;225903437	GSK3A;GSK3B;GSK3B	Y7(Phospho); C9(Carbamidomethyl)	42		0	2	681.28	681.28	-0.71
GEPNVSyIcSR	49574532;21361340;225903437	GSK3A;GSK3B;GSK3B	Y7(Phospho); C9(Carbamidomethyl)	42		0	2	681.28	681.28	0.72
GASQAGMTGyGMPR	4507357;56549135;469608410	TAGLN2;TAGLN3;TAGLN2	Y10(Phospho)	42		0	2	732.29	732.29	1.3
VGEEEHVySFPNkQk	170932514;170932516;344217711	PXN;PXN;PXN	Y8(Phospho); K13(Label:13C(6)); K15(Label:13C(6))	42		1	2	941.94	941.94	-0.62
VGEEEHVySFPNk	170932514;170932516;344217711	PXN;PXN;PXN	Y8(Phospho); K13(Label:13C(6))	42		0	2	810.86	810.86	-0.29
YMEDSTyYK	27886593;24476013;313851044	PTK2;PTK2;PTK2	Y7(Phospho)	42		0	2	640.23	640.23	-0.15
YMEDSTyYK	27886593;24476013;313851044	PTK2;PTK2;PTK2	Y7(Phospho)	42		0	2	640.23	640.23	-0.06
YMEDSTyYk	27886593;24476013;313851044	PTK2;PTK2;PTK2	Y7(Phospho); K9(Label:13C(6))	42		0	2	643.24	643.24	0.05
NEGFyADPYLYHEGR	50843820;148612813;148612857	KIAA1217;KIAA1217;KIAA1217	Y5(Phospho)	41		0	3	637.6	637.6	-0.38
GEPNVSyIcSR	49574532;21361340;225903437	GSK3A;GSK3B;GSK3B	Y7(Phospho); C9(Carbamidomethyl)	41		0	2	681.28	681.28	0
YMEDSTyYK	27886593;24476013;313851044	PTK2;PTK2;PTK2	Y7(Phospho)	41		0	2	640.23	640.23	0.32
FIHQQPQSSSPVYGSsAK	170932514;170932516;344217711	PXN;PXN;PXN	S16(Phospho)	41		0	3	676.64	676.65	-1.07
GEPNVSyIcSR	49574532;21361340;225903437	GSK3A;GSK3B;GSK3B	Y7(Phospho); C9(Carbamidomethyl)	41		0	2	681.28	681.28	-0.8
GEPNVSyIcSR	49574532;21361340;225903437	GSK3A;GSK3B;GSK3B	Y7(Phospho); C9(Carbamidomethyl)	41		0	2	681.28	681.28	0.36
FIHQQPQSSSPVYGSsAK	170932514;170932516;344217711	PXN;PXN;PXN	S16(Phospho)	41		0	3	676.64	676.65	-0.98
GEPNVSyIcSr	49574532;21361340;225903437	GSK3A;GSK3B;GSK3B	Y7(Phospho); C9(Carbamidomethyl); R11(Label:13C(6))	41		0	2	684.29	684.29	-1.42
GEPNVSyIcSR	49574532;21361340;225903437	GSK3A;GSK3B;GSK3B	Y7(Phospho); C9(Carbamidomethyl)	41		0	2	681.28	681.28	0
VEkIGEGtyGVVYk	4557439;166362719;16936528	CDK3;CDK2;CDK2	K3(Label:13C(6)); T8(Phospho); Y9(Phospho); K14(Label:13C(6))	41		1	2	857.4	857.4	-1.83
GEPNVSyIcSR	49574532;21361340;225903437	GSK3A;GSK3B;GSK3B	Y7(Phospho); C9(Carbamidomethyl)	41		0	2	681.28	681.28	-0.45
GEPNVSyIcSR	49574532;21361340;225903437	GSK3A;GSK3B;GSK3B	Y7(Phospho); C9(Carbamidomethyl)	41		0	2	681.28	681.28	-0.45
IEKIGEGTyGVVYKGR	281427278;4502709;16306492	CDK1;CDK1;CDK1	Y9(Phospho)	41		2	3	616.98	616.98	0.97
GEPNVSyIcSR	49574532;21361340;225903437	GSK3A;GSK3B;GSK3B	Y7(Phospho); C9(Carbamidomethyl)	41		0	2	681.28	681.28	1.62
YMEDSTyyKASK	27886593;24476013;313851044	PTK2;PTK2;PTK2	Y7(Phospho); Y8(Phospho)	41		1	2	823.3	823.3	-0.39
GPVSGTEPEPVySMEAADYR	20357556;296080746;20357552	CTTN;CTTN;CTTN	Y12(Phospho)	41		0	3	745.65	745.65	0.19
YMEDSTyYK	27886593;24476013;313851044	PTK2;PTK2;PTK2	Y7(Phospho)	41		0	2	640.23	640.23	0.61
YMEDSTYyK	27886593;24476013;313851044	PTK2;PTK2;PTK2	Y8(Phospho)	41		0	2	640.23	640.23	-1.49
IGEGtyGVVYKGR	281427278;4502709;16306492	CDK1;CDK1;CDK1	T5(Phospho); Y6(Phospho)	41		1	3	520.23	520.23	1.38
GEPNVsYIcSR	49574532;21361340;225903437	GSK3A;GSK3B;GSK3B	S6(Phospho); C9(Carbamidomethyl)	41		0	2	681.28	681.28	0.27
GEPNVSyIcSR	49574532;21361340;225903437	GSK3A;GSK3B;GSK3B	Y7(Phospho); C9(Carbamidomethyl)	41		0	2	681.28	681.28	-0.27
IEKIGEGTyGVVYK	281427278;4502709;16306492	CDK1;CDK1;CDK1	Y9(Phospho)	41		1	2	818.4	818.41	-0.45
YMEDSTyYk	27886593;24476013;313851044	PTK2;PTK2;PTK2	Y7(Phospho); K9(Label:13C(6))	41		0	2	643.24	643.24	-1.09
GEPNVSyIcSr	49574532;21361340;225903437	GSK3A;GSK3B;GSK3B	Y7(Phospho); C9(Carbamidomethyl); R11(Label:13C(6))	40		0	2	684.29	684.29	0.46
YMEDSTyYk	27886593;24476013;313851044	PTK2;PTK2;PTK2	Y7(Phospho); K9(Label:13C(6))	40		0	2	643.24	643.24	-0.43
TGHGYVyEYPSR	5453680;215422375;402691666	NEDD9;NEDD9;NEDD9	Y7(Phospho)	40		0	2	754.81	754.81	0.11
VGEEEHVYsFPNkQk	170932514;170932516;344217711	PXN;PXN;PXN	S9(Phospho); K13(Label:13C(6)); K15(Label:13C(6))	40		1	3	628.3	628.3	-0.44
YMEDSTyYk	27886593;24476013;313851044	PTK2;PTK2;PTK2	Y7(Phospho); K9(Label:13C(6))	40		0	2	643.24	643.24	-0.52
VGEEEHVySFPNKQK	170932514;170932516;344217711	PXN;PXN;PXN	Y8(Phospho)	40		1	3	624.28	624.28	0.92
GPVSGTEPEPVYSMEAADyR	20357556;296080746;20357552	CTTN;CTTN;CTTN	Y19(Phospho)	40		0	2	1117.97	1117.97	0.09
GEPNVSyIcSR	49574532;21361340;225903437	GSK3A;GSK3B;GSK3B	Y7(Phospho); C9(Carbamidomethyl)	40		0	2	681.28	681.28	1.17
IADPEHDHTGFLtEyVATR	91718899;91718897;158138507	MAPK3;MAPK3;MAPK3	T13(Phospho); Y15(Phospho)	40		0	3	778	777.99	2.61
YMEDSTyYk	27886593;24476013;313851044	PTK2;PTK2;PTK2	Y7(Phospho); K9(Label:13C(6))	40		0	2	643.24	643.24	-1.38
GEPNVSyIcSR	49574532;21361340;225903437	GSK3A;GSK3B;GSK3B	Y7(Phospho); C9(Carbamidomethyl)	40		0	2	681.28	681.28	2.6
GEPNVSyIcSR	49574532;21361340;225903437	GSK3A;GSK3B;GSK3B	Y7(Phospho); C9(Carbamidomethyl)	40		0	2	681.28	681.28	-0.36
IEKIGEGtyGVVYKGR	281427278;4502709;16306492	CDK1;CDK1;CDK1	T8(Phospho); Y9(Phospho)	40		2	2	964.95	964.95	-1.61
TGHGYVyEYPSr	5453680;215422375;402691666	NEDD9;NEDD9;NEDD9	Y7(Phospho); R12(Label:13C(6))	40		0	2	757.82	757.82	-0.2
GEPNVSyIcSR	49574532;21361340;225903437	GSK3A;GSK3B;GSK3B	Y7(Phospho); C9(Carbamidomethyl)	40		0	2	681.28	681.28	1.26
GEPNVsYIcSr	49574532;21361340;225903437	GSK3A;GSK3B;GSK3B	S6(Phospho); C9(Carbamidomethyl); R11(Label:13C(6))	40		0	2	684.29	684.29	-1.86
VGEEEHVySFPNK	170932514;170932516;344217711	PXN;PXN;PXN	Y8(Phospho)	40		0	2	807.85	807.85	-0.07
YMEDSTyYKASK	27886593;24476013;313851044	PTK2;PTK2;PTK2	Y7(Phospho)	40		1	3	522.55	522.55	-0.25
GEPNVSyIcSR	49574532;21361340;225903437	GSK3A;GSK3B;GSK3B	Y7(Phospho); C9(Carbamidomethyl)	40		0	2	681.28	681.28	-0.89
GEPNVSyIcsR	49574532;21361340;225903437	GSK3A;GSK3B;GSK3B	Y7(Phospho); C9(Carbamidomethyl); S10(Phospho)	40		0	2	721.26	721.26	-1.2
IADPEHDHTGFLtEyVATR	91718899;91718897;158138507	MAPK3;MAPK3;MAPK3	T13(Phospho); Y15(Phospho)	40		0	2	1166.49	1166.49	-1.28
TGHGYVyEYPSR	5453680;215422375;402691666	NEDD9;NEDD9;NEDD9	Y7(Phospho)	40		0	2	754.81	754.81	0.2
GEPNVSyIcSR	49574532;21361340;225903437	GSK3A;GSK3B;GSK3B	Y7(Phospho); C9(Carbamidomethyl)	40		0	2	681.28	681.28	-0.54
YMEDSTyYKASK	27886593;24476013;313851044	PTK2;PTK2;PTK2	Y7(Phospho)	39		1	3	522.54	522.55	-2.59
GEPNVSyIcSR	49574532;21361340;225903437	GSK3A;GSK3B;GSK3B	Y7(Phospho); C9(Carbamidomethyl)	39		0	2	681.28	681.28	-0.27
YMEDSTyYK	27886593;24476013;313851044	PTK2;PTK2;PTK2	Y7(Phospho)	39		0	2	640.23	640.23	0.32
GEPNVSyIcSR	49574532;21361340;225903437	GSK3A;GSK3B;GSK3B	Y7(Phospho); C9(Carbamidomethyl)	39		0	2	681.28	681.28	1.08
GEPNVSyIcSR	49574532;21361340;225903437	GSK3A;GSK3B;GSK3B	Y7(Phospho); C9(Carbamidomethyl)	39		0	2	681.28	681.28	-0.09
FIHQQPQSSsPVyGSSAK	170932514;170932516;344217711	PXN;PXN;PXN	S10(Phospho); Y13(Phospho)	39		0	3	703.3	703.3	-0.23
IEkIGEGtyGVVYk	281427278;4502709;16306492	CDK1;CDK1;CDK1	K3(Label:13C(6)); T8(Phospho); Y9(Phospho); K14(Label:13C(6))	39		1	2	864.41	864.41	-0.42
QLVrGEPNVSyIcSr	49574532;21361340;225903437	GSK3A;GSK3B;GSK3B	R4(Label:13C(6)); Y11(Phospho); C13(Carbamidomethyl); R15(Label:13C(6))	39		1	3	623.97	623.97	-0.61
IADPEHDHTGFLtEyVATR	91718899;91718897;158138507	MAPK3;MAPK3;MAPK3	T13(Phospho); Y15(Phospho)	39		0	3	777.99	777.99	0.57
YMEDSTyYKASK	27886593;24476013;313851044	PTK2;PTK2;PTK2	Y7(Phospho)	39		1	3	522.55	522.55	-1.07
YMEDSTyYk	27886593;24476013;313851044	PTK2;PTK2;PTK2	Y7(Phospho); K9(Label:13C(6))	39		0	2	643.24	643.24	-0.24
VEKIGEGTyGVVYK	4557439;166362719;16936528	CDK3;CDK2;CDK2	Y9(Phospho)	39		1	3	541.27	541.27	1.74
NEGFyADPYLYHEGR	50843820;148612813;148612857	KIAA1217;KIAA1217;KIAA1217	Y5(Phospho)	39		0	2	955.89	955.89	0.78
VGEEEHVySFPNkQk	170932514;170932516;344217711	PXN;PXN;PXN	Y8(Phospho); K13(Label:13C(6)); K15(Label:13C(6))	39		1	2	941.94	941.94	-0.56
GEPNVSyIcSR	49574532;21361340;225903437	GSK3A;GSK3B;GSK3B	Y7(Phospho); C9(Carbamidomethyl)	39		0	2	681.28	681.28	-0.89
MDKNASTFEDVTQVSSAyQK	20357556;296080746;20357552	CTTN;CTTN;CTTN	Y18(Phospho)	39		1	3	777	777.01	-3.02
GEPNVsYIcSR	49574532;21361340;225903437	GSK3A;GSK3B;GSK3B	S6(Phospho); C9(Carbamidomethyl)	39		0	2	681.28	681.28	1.89
IEKIGEGtYGVVYK	281427278;4502709;16306492	CDK1;CDK1;CDK1	T8(Phospho)	39		1	2	818.41	818.41	0.52
GEPNVSyIcSR	49574532;21361340;225903437	GSK3A;GSK3B;GSK3B	Y7(Phospho); C9(Carbamidomethyl)	38		0	2	681.28	681.28	-0.27
VGEEEHVySFPNkQk	170932514;170932516;344217711	PXN;PXN;PXN	Y8(Phospho); K13(Label:13C(6)); K15(Label:13C(6))	38		1	2	941.94	941.94	1.13
GEPNVSyIcSR	49574532;21361340;225903437	GSK3A;GSK3B;GSK3B	Y7(Phospho); C9(Carbamidomethyl)	38		0	2	681.28	681.28	-0.8
VYTyIQSR	4503427;153281169;28827774	DYRK2;DYRK2;DYRK4	Y4(Phospho)	38		0	2	555.25	555.26	-0.97
IGEGTyGVVYKGR	281427278;4502709;16306492	CDK1;CDK1;CDK1	Y6(Phospho)	38		1	3	493.57	493.57	0.56
YMEDSTYyK	27886593;24476013;313851044	PTK2;PTK2;PTK2	Y8(Phospho)	38		0	2	640.23	640.23	-1.2
IEKIGEGtyGVVYK	281427278;4502709;16306492	CDK1;CDK1;CDK1	T8(Phospho); Y9(Phospho)	38		1	3	572.59	572.6	-0.27
GEPNVSyIcSR	49574532;21361340;225903437	GSK3A;GSK3B;GSK3B	Y7(Phospho); C9(Carbamidomethyl)	38		0	2	681.28	681.28	4.75
GEPNVSyIcSR	49574532;21361340;225903437	GSK3A;GSK3B;GSK3B	Y7(Phospho); C9(Carbamidomethyl)	38		0	2	681.28	681.28	2.96
VEkIGEGtyGVVYk	4557439;166362719;16936528	CDK3;CDK2;CDK2	K3(Label:13C(6)); T8(Phospho); Y9(Phospho); K14(Label:13C(6))	37		1	2	857.4	857.4	-0.27
IEKIGEGTyGVVYKGR	281427278;4502709;16306492	CDK1;CDK1;CDK1	Y9(Phospho)	37		2	3	616.98	616.98	-0.42
GEPNVSyIcSR	49574532;21361340;225903437	GSK3A;GSK3B;GSK3B	Y7(Phospho); C9(Carbamidomethyl)	37		0	2	681.28	681.28	0.09
tHAVSVSETDDYAEIIDEEDTYTmPSTR	27886593;24476013;313851044	PTK2;PTK2;PTK2	T1(Phospho); M24(Oxidation)	37		0	3	1091.12	1091.12	0.22
GEPNVSyIcSR	49574532;21361340;225903437	GSK3A;GSK3B;GSK3B	Y7(Phospho); C9(Carbamidomethyl)	37		0	2	681.28	681.28	0.09
GEPNVSyIcSR	49574532;21361340;225903437	GSK3A;GSK3B;GSK3B	Y7(Phospho); C9(Carbamidomethyl)	37		0	2	681.28	681.28	-0.18
KTPQGPPEIYsDTQFPSLQSTAK	8923710;197313672;197313674	CDV3;CDV3;CDV3	S11(Phospho)	37		1	3	867.41	867.41	0.88
FIHQQPQSSSPVYGSsAK	170932514;170932516;344217711	PXN;PXN;PXN	S16(Phospho)	37		0	3	676.65	676.65	-0.16
YALyDATYETK	5031635;33946278;343887344	CFL1;CFL2;CFL2	Y4(Phospho)	37		0	2	709.3	709.3	0.01
VEKIGEGTyGVVYK	4557439;166362719;16936528	CDK3;CDK2;CDK2	Y9(Phospho)	37		1	3	541.27	541.27	0.5
YMEDSTyyKASK	27886593;24476013;313851044	PTK2;PTK2;PTK2	Y7(Phospho); Y8(Phospho)	37		1	3	549.2	549.2	-1.44
GEPNVSyIcSR	49574532;21361340;225903437	GSK3A;GSK3B;GSK3B	Y7(Phospho); C9(Carbamidomethyl)	37		0	2	681.28	681.28	-1.79
GEPNVSyIcSR	49574532;21361340;225903437	GSK3A;GSK3B;GSK3B	Y7(Phospho); C9(Carbamidomethyl)	37		0	2	681.28	681.28	-0.09
GEPNVSyIcSR	49574532;21361340;225903437	GSK3A;GSK3B;GSK3B	Y7(Phospho); C9(Carbamidomethyl)	37		0	2	681.28	681.28	-0.54
IEKIGEGtyGVVYK	281427278;4502709;16306492	CDK1;CDK1;CDK1	T8(Phospho); Y9(Phospho)	37		1	2	858.39	858.39	-0.58
aDPKyADLPGIAR	5453629;387527972;387527974	DCTN2;DCTN2;DCTN2	N-Term(Acetyl); Y5(Phospho)	37		1	2	754.86	754.86	0.46
GEPNVSyIcSR	49574532;21361340;225903437	GSK3A;GSK3B;GSK3B	Y7(Phospho); C9(Carbamidomethyl)	37		0	2	681.28	681.28	-0.09
IADPEHDHTGFLtEyVATR	91718899;91718897;158138507	MAPK3;MAPK3;MAPK3	T13(Phospho); Y15(Phospho)	37		0	3	777.99	777.99	0.18
IGEGtyGVVYKGR	281427278;4502709;16306492	CDK1;CDK1;CDK1	T5(Phospho); Y6(Phospho)	36		1	3	520.23	520.23	-1.44
GEPNVSyIcSR	49574532;21361340;225903437	GSK3A;GSK3B;GSK3B	Y7(Phospho); C9(Carbamidomethyl)	36		0	2	681.28	681.28	-0.98
YmEDSTYyKASK	27886593;24476013;313851044	PTK2;PTK2;PTK2	M2(Oxidation); Y8(Phospho)	36		1	2	791.31	791.31	-1.73
GEPNVSyIcSR	49574532;21361340;225903437	GSK3A;GSK3B;GSK3B	Y7(Phospho); C9(Carbamidomethyl)	36		0	2	681.28	681.28	0.45
IEKIGEGTyGVVYKGR	281427278;4502709;16306492	CDK1;CDK1;CDK1	Y9(Phospho)	36		2	3	616.98	616.98	0.47
VGEEEHVYsFPNKQK	170932514;170932516;344217711	PXN;PXN;PXN	S9(Phospho)	36		1	3	624.28	624.28	-0.74
GEPNVSyIcSR	49574532;21361340;225903437	GSK3A;GSK3B;GSK3B	Y7(Phospho); C9(Carbamidomethyl)	36		0	2	681.28	681.28	0.36
GEPNVSyIcSR	49574532;21361340;225903437	GSK3A;GSK3B;GSK3B	Y7(Phospho); C9(Carbamidomethyl)	35		0	2	681.28	681.28	1.17
mEDYTKIEKIGEGTyGVVYK	281427278;4502709;16306492	CDK1;CDK1;CDK1	N-Term(Acetyl); Y15(Phospho)	35		2	3	815.71	815.72	-0.37
AELSYRGPVSGTEPEPVYsMEAADYR	20357556;296080746;20357552	CTTN;CTTN;CTTN	S19(Phospho)	35		1	3	985.44	985.44	0.63
VEKIGEGtyGVVYK	4557439;166362719;16936528	CDK3;CDK2;CDK2	T8(Phospho); Y9(Phospho)	35		1	3	567.92	567.92	-1.01
GEPNVSyIcsR	49574532;21361340;225903437	GSK3A;GSK3B;GSK3B	Y7(Phospho); C9(Carbamidomethyl); S10(Phospho)	35		0	2	721.26	721.26	-0.94
DIyETDYYR	119395736;119395738;4557665	INSR;INSR;IGF1R	Y3(Phospho)	35		0	2	659.26	659.26	-0.4
YMEDSTyyKASK	27886593;24476013;313851044	PTK2;PTK2;PTK2	Y7(Phospho); Y8(Phospho)	35		1	2	823.3	823.3	-1.13
GEPNVSyIcSR	49574532;21361340;225903437	GSK3A;GSK3B;GSK3B	Y7(Phospho); C9(Carbamidomethyl)	35		0	2	681.28	681.28	0.45
GEPNVSyIcSR	49574532;21361340;225903437	GSK3A;GSK3B;GSK3B	Y7(Phospho); C9(Carbamidomethyl)	35		0	2	681.28	681.28	0.54
GEPNVSyIcSR	49574532;21361340;225903437	GSK3A;GSK3B;GSK3B	Y7(Phospho); C9(Carbamidomethyl)	35		0	2	681.28	681.28	-0.27
GEPNVSYIcsR	49574532;21361340;225903437	GSK3A;GSK3B;GSK3B	C9(Carbamidomethyl); S10(Phospho)	35		0	2	681.28	681.28	-0.8
IGEGtyGVVYKGR	281427278;4502709;16306492	CDK1;CDK1;CDK1	T5(Phospho); Y6(Phospho)	35		1	2	779.84	779.84	3
YMEDSTyYkAsk	27886593;24476013;313851044	PTK2;PTK2;PTK2	Y7(Phospho); K9(Label:13C(6)); S11(Phospho); K12(Label:13C(6))	34		1	2	829.32	829.32	-0.52
VYTyIQSR	4503427;153281169;28827774	DYRK2;DYRK2;DYRK4	Y4(Phospho)	34		0	2	555.25	555.26	-0.09
GEPNVSyIcSR	49574532;21361340;225903437	GSK3A;GSK3B;GSK3B	Y7(Phospho); C9(Carbamidomethyl)	34		0	2	681.28	681.28	-0.89
TGHGYVyEYPSr	5453680;215422375;402691666	NEDD9;NEDD9;NEDD9	Y7(Phospho); R12(Label:13C(6))	34		0	2	757.82	757.82	-0.36
FIHQQPQSSsPVyGSSAK	170932514;170932516;344217711	PXN;PXN;PXN	S10(Phospho); Y13(Phospho)	34		0	3	703.3	703.3	-0.23
IEKIGEGtyGVVYK	281427278;4502709;16306492	CDK1;CDK1;CDK1	T8(Phospho); Y9(Phospho)	34		1	3	572.59	572.6	-0.48
VEkIGEGTyGVVYk	4557439;166362719;16936528	CDK3;CDK2;CDK2	K3(Label:13C(6)); Y9(Phospho); K14(Label:13C(6))	34		1	2	817.42	817.42	-0.04
GEPNVSyIcSR	49574532;21361340;225903437	GSK3A;GSK3B;GSK3B	Y7(Phospho); C9(Carbamidomethyl)	34		0	2	681.28	681.28	-0.36
VYTyIQSR	4503427;153281169;28827774	DYRK2;DYRK2;DYRK4	Y4(Phospho)	33		0	2	555.25	555.26	-1.52
GEPNVSyIcSR	49574532;21361340;225903437	GSK3A;GSK3B;GSK3B	Y7(Phospho); C9(Carbamidomethyl)	33		0	2	681.28	681.28	0.63
YmEDSTyYKASK	27886593;24476013;313851044	PTK2;PTK2;PTK2	M2(Oxidation); Y7(Phospho)	33		1	3	527.88	527.88	-2.28
VEkIGEGTyGVVYk	4557439;166362719;16936528	CDK3;CDK2;CDK2	K3(Label:13C(6)); Y9(Phospho); K14(Label:13C(6))	33		1	2	817.42	817.42	-1.09
YMEDSTyyK	27886593;24476013;313851044	PTK2;PTK2;PTK2	Y7(Phospho); Y8(Phospho)	33		0	2	680.22	680.22	-0.07
IGEGTyGVVYKGR	281427278;4502709;16306492	CDK1;CDK1;CDK1	Y6(Phospho)	33		1	3	493.57	493.57	0.19
DIyETDYyR	119395736;119395738;4557665	INSR;INSR;IGF1R	Y3(Phospho); Y8(Phospho)	33		0	2	699.24	699.24	-0.57
DIyETDYyRK	119395736;119395738;4557665	INSR;INSR;IGF1R	Y3(Phospho); Y8(Phospho)	32		1	2	763.29	763.29	-0.84
GEPNVSyIcSR	49574532;21361340;225903437	GSK3A;GSK3B;GSK3B	Y7(Phospho); C9(Carbamidomethyl)	32		0	2	681.28	681.28	0.36
YMEDSTyyK	27886593;24476013;313851044	PTK2;PTK2;PTK2	Y7(Phospho); Y8(Phospho)	32		0	2	680.22	680.22	-0.34
GEPNVSyIcsR	49574532;21361340;225903437	GSK3A;GSK3B;GSK3B	Y7(Phospho); C9(Carbamidomethyl); S10(Phospho)	31		0	2	721.27	721.26	0.58
GEPNVSyIcSR	49574532;21361340;225903437	GSK3A;GSK3B;GSK3B	Y7(Phospho); C9(Carbamidomethyl)	31		0	2	681.28	681.28	-0.36
yMEDSTyYK	27886593;24476013;313851044	PTK2;PTK2;PTK2	Y1(Phospho); Y7(Phospho)	31		0	2	680.22	680.22	0.02
YMEDSTYyK	27886593;24476013;313851044	PTK2;PTK2;PTK2	Y8(Phospho)	31		0	2	640.23	640.23	-0.25
YMEDSTyYk	27886593;24476013;313851044	PTK2;PTK2;PTK2	Y7(Phospho); K9(Label:13C(6))	31		0	2	643.24	643.24	-0.81
GEPNVSyIcSR	49574532;21361340;225903437	GSK3A;GSK3B;GSK3B	Y7(Phospho); C9(Carbamidomethyl)	30		0	2	681.28	681.28	0.27
GEPNVSyIcsR	49574532;21361340;225903437	GSK3A;GSK3B;GSK3B	Y7(Phospho); C9(Carbamidomethyl); S10(Phospho)	30		0	2	721.26	721.26	-1.28
YMEDSTyyKASK	27886593;24476013;313851044	PTK2;PTK2;PTK2	Y7(Phospho); Y8(Phospho)	29		1	3	549.2	549.2	-0.77
YMEDSTyyK	27886593;24476013;313851044	PTK2;PTK2;PTK2	Y7(Phospho); Y8(Phospho)	29		0	2	680.22	680.22	-0.79
YmEDSTyYK	27886593;24476013;313851044	PTK2;PTK2;PTK2	M2(Oxidation); Y7(Phospho)	27		0	2	648.23	648.23	-0.09
IEKIGEGTyGVVYKGR	281427278;4502709;16306492	CDK1;CDK1;CDK1	Y9(Phospho)		6.94	2	3	616.98	616.98	0.47
IADPEHDHTGFLtEYVAtR	91718899;91718897;158138507	MAPK3;MAPK3;MAPK3	T13(Phospho); T18(Phospho)		6.64	0	3	777.99	777.99	0.1
IADPEHDHTGFLTEyVATR	91718899;91718897;158138507	MAPK3;MAPK3;MAPK3	Y15(Phospho)		6.55	0	3	751.34	751.34	0.49
IADPEHDHTGFLtEYVAtR	91718899;91718897;158138507	MAPK3;MAPK3;MAPK3	T13(Phospho); T18(Phospho)		6.51	0	3	777.99	777.99	-0.29
IADPEHDHTGFLTEyVATR	91718899;91718897;158138507	MAPK3;MAPK3;MAPK3	Y15(Phospho)		6.3	0	3	751.34	751.34	1.23
IADPEHDHTGFLTEyVATR	91718899;91718897;158138507	MAPK3;MAPK3;MAPK3	Y15(Phospho)		6.28	0	3	751.34	751.34	0.33
IEKIGEGTyGVVYKGR	281427278;4502709;16306492	CDK1;CDK1;CDK1	Y9(Phospho)		6.15	2	3	616.98	616.98	-0.02
IEKIGEGtyGVVYKGR	281427278;4502709;16306492	CDK1;CDK1;CDK1	T8(Phospho); Y9(Phospho)		6.13	2	3	643.64	643.64	0.38
IADPEHDHTGFLTEyVATR	91718899;91718897;158138507	MAPK3;MAPK3;MAPK3	Y15(Phospho)		6.11	0	3	751.34	751.34	0.58
IADPEHDHTGFLtEYVAtR	91718899;91718897;158138507	MAPK3;MAPK3;MAPK3	T13(Phospho); T18(Phospho)		6.09	0	3	778	777.99	0.97
IEkIGEGTyGVVYkGr	281427278;4502709;16306492	CDK1;CDK1;CDK1	K3(Label:13C(6)); Y9(Phospho); K14(Label:13C(6)); R16(Label:13C(6))		6.06	2	3	623	623	0.29
IADPEHDHTGFLtEYVAtR	91718899;91718897;158138507	MAPK3;MAPK3;MAPK3	T13(Phospho); T18(Phospho)		6.05	0	3	777.99	777.99	0.57
IADPEHDHTGFLTEyVATR	91718899;91718897;158138507	MAPK3;MAPK3;MAPK3	Y15(Phospho)		6	0	3	751.34	751.34	2.2
IADPEHDHTGFLtEYVAtR	91718899;91718897;158138507	MAPK3;MAPK3;MAPK3	T13(Phospho); T18(Phospho)		5.99	0	3	778	777.99	1.44
IADPEHDHTGFLTEyVATR	91718899;91718897;158138507	MAPK3;MAPK3;MAPK3	Y15(Phospho)		5.95	0	3	751.34	751.34	0.17
IEKIGEGtyGVVYK	281427278;4502709;16306492	CDK1;CDK1;CDK1	T8(Phospho); Y9(Phospho)		5.93	1	3	572.6	572.6	1.55
IEKIGEGtyGVVYKGR	281427278;4502709;16306492	CDK1;CDK1;CDK1	T8(Phospho); Y9(Phospho)		5.93	2	3	643.64	643.64	0.95
IADPEHDHTGFLtEYVAtR	91718899;91718897;158138507	MAPK3;MAPK3;MAPK3	T13(Phospho); T18(Phospho)		5.92	0	3	778	777.99	2.61
IADPEHDHTGFLTEyVATR	91718899;91718897;158138507	MAPK3;MAPK3;MAPK3	Y15(Phospho)		5.87	0	3	751.34	751.34	-1.05
FIHQQPQSSSPVyGSSAK	170932514;170932516;344217711	PXN;PXN;PXN	Y13(Phospho)		5.73	0	3	676.65	676.65	-0.62
IEKIGEGTyGVVYK	281427278;4502709;16306492	CDK1;CDK1;CDK1	Y9(Phospho)		5.72	1	3	545.94	545.94	0.26
THAVSVSETDDyAEIIDEEDTYTMPSTR	27886593;24476013;313851044	PTK2;PTK2;PTK2	Y12(Phospho)		5.69	0	3	1085.79	1085.79	0.87
IADPEHDHTGFLTEyVATR	91718899;91718897;158138507	MAPK3;MAPK3;MAPK3	Y15(Phospho)		5.58	0	3	751.34	751.34	0.33
IEKIGEGtyGVVYK	281427278;4502709;16306492	CDK1;CDK1;CDK1	T8(Phospho); Y9(Phospho)		5.58	1	3	572.59	572.6	0.37
IEKIGEGtyGVVYK	281427278;4502709;16306492	CDK1;CDK1;CDK1	T8(Phospho); Y9(Phospho)		5.57	1	2	858.39	858.39	-0.01
IADPEHDHTGFLTEyVATR	91718899;91718897;158138507	MAPK3;MAPK3;MAPK3	Y15(Phospho)		5.55	0	3	751.34	751.34	0.49
IADPEHDHTGFLtEYVAtR	91718899;91718897;158138507	MAPK3;MAPK3;MAPK3	T13(Phospho); T18(Phospho)		5.53	0	3	777.99	777.99	0.18
IEKIGEGTyGVVYK	281427278;4502709;16306492	CDK1;CDK1;CDK1	Y9(Phospho)		5.51	1	3	545.94	545.94	-0.19
IEKIGEGtyGVVYK	281427278;4502709;16306492	CDK1;CDK1;CDK1	T8(Phospho); Y9(Phospho)		5.45	1	3	572.6	572.6	1.33
KTPQGPPEIySDTQFPSLQSTAK	8923710;197313672;197313674	CDV3;CDV3;CDV3	Y10(Phospho)		5.44	1	3	867.41	867.41	0.88
IEKIGEGTyGVVYK	281427278;4502709;16306492	CDK1;CDK1;CDK1	Y9(Phospho)		5.4	1	3	545.94	545.94	1.49
IADPEHDHTGFLtEYVAtR	91718899;91718897;158138507	MAPK3;MAPK3;MAPK3	T13(Phospho); T18(Phospho)		5.38	0	3	777.99	777.99	-0.45
IEKIGEGtyGVVYKGR	281427278;4502709;16306492	CDK1;CDK1;CDK1	T8(Phospho); Y9(Phospho)		5.37	2	3	643.64	643.64	0.95
IADPEHDHTGFLTEyVATR	91718899;91718897;158138507	MAPK3;MAPK3;MAPK3	Y15(Phospho)		5.28	0	3	751.34	751.34	0.66
VGEEEHVySFPNKQK	170932514;170932516;344217711	PXN;PXN;PXN	Y8(Phospho)		5.26	1	3	624.28	624.28	0.14
VEKIGEGTyGVVYK	4557439;166362719;16936528	CDK3;CDK2;CDK2	Y9(Phospho)		5.26	1	3	541.27	541.27	-0.07
IEKIGEGtyGVVYK	281427278;4502709;16306492	CDK1;CDK1;CDK1	T8(Phospho); Y9(Phospho)		5.24	1	3	572.59	572.6	0.37
IADPEHDHTGFLTEyVATR	91718899;91718897;158138507	MAPK3;MAPK3;MAPK3	Y15(Phospho)		5.22	0	3	751.34	751.34	-0.48
FIHQQPQSSSPVyGSSAK	170932514;170932516;344217711	PXN;PXN;PXN	Y13(Phospho)		5.22	0	3	676.65	676.65	0.29
IEkIGEGTyGVVYk	281427278;4502709;16306492	CDK1;CDK1;CDK1	K3(Label:13C(6)); Y9(Phospho); K14(Label:13C(6))		5.22	1	3	549.95	549.95	-0.29
FIHQQPQSSSPVyGSSAK	170932514;170932516;344217711	PXN;PXN;PXN	Y13(Phospho)		5.19	0	3	676.65	676.65	-0.43
QLVRGEPNVSyIcSR	49574532;21361340;225903437	GSK3A;GSK3B;GSK3B	Y11(Phospho); C13(Carbamidomethyl)		5.19	1	3	619.96	619.96	-0.63
FIHQQPQSSSPVyGSSAK	170932514;170932516;344217711	PXN;PXN;PXN	Y13(Phospho)		5.18	0	3	676.65	676.65	-0.34
IEKIGEGTyGVVYK	281427278;4502709;16306492	CDK1;CDK1;CDK1	Y9(Phospho)		5.12	1	3	545.94	545.94	1.26
VGEEEHVySFPNKQK	170932514;170932516;344217711	PXN;PXN;PXN	Y8(Phospho)		5.05	1	3	624.28	624.28	1.41
VGEEEHVySFPNKQK	170932514;170932516;344217711	PXN;PXN;PXN	Y8(Phospho)		5.02	1	3	624.29	624.28	2.19
VGEEEHVySFPNKQK	170932514;170932516;344217711	PXN;PXN;PXN	Y8(Phospho)		5.02	1	2	935.92	935.92	-0.12
VGEEEHVySFPNKQK	170932514;170932516;344217711	PXN;PXN;PXN	Y8(Phospho)		5.01	1	2	935.92	935.92	0.4
VGEEEHVySFPNkQk	170932514;170932516;344217711	PXN;PXN;PXN	Y8(Phospho); K13(Label:13C(6)); K15(Label:13C(6))		5	1	3	628.3	628.3	-0.34
IEkIGEGTyGVVYk	281427278;4502709;16306492	CDK1;CDK1;CDK1	K3(Label:13C(6)); Y9(Phospho); K14(Label:13C(6))		5	1	3	549.95	549.95	0.38
VGEEEHVySFPNKQK	170932514;170932516;344217711	PXN;PXN;PXN	Y8(Phospho)		5	1	2	935.92	935.92	0.08
IEkIGEGTyGVVYk	281427278;4502709;16306492	CDK1;CDK1;CDK1	K3(Label:13C(6)); Y9(Phospho); K14(Label:13C(6))		4.98	1	3	549.95	549.95	1.27
VGEEEHVySFPNkQk	170932514;170932516;344217711	PXN;PXN;PXN	Y8(Phospho); K13(Label:13C(6)); K15(Label:13C(6))		4.98	1	3	628.3	628.3	-0.53
IGEGTyGVVYkGr	281427278;4502709;16306492	CDK1;CDK1;CDK1	Y6(Phospho); K11(Label:13C(6)); R13(Label:13C(6))		4.97	1	3	497.59	497.59	1.13
IGEGTyGVVYKGR	281427278;4502709;16306492	CDK1;CDK1;CDK1	Y6(Phospho)		4.96	1	3	493.57	493.57	-0.18
HQSLSPNHPPPQLGQSVGSQNDAyDVPR	5453680;215422375;402691666	NEDD9;NEDD9;NEDD9	Y24(Phospho)		4.95	0	3	1035.81	1035.81	0.69
VGEEEHVySFPNkQk	170932514;170932516;344217711	PXN;PXN;PXN	Y8(Phospho); K13(Label:13C(6)); K15(Label:13C(6))		4.91	1	3	628.3	628.3	-0.63
IGEGTyGVVYKGR	281427278;4502709;16306492	CDK1;CDK1;CDK1	Y6(Phospho)		4.91	1	3	493.57	493.57	0.5
IEKIGEGTyGVVYKGR	281427278;4502709;16306492	CDK1;CDK1;CDK1	Y9(Phospho)		4.9	2	2	924.97	924.97	-0.15
IEKIGEGTyGVVYK	281427278;4502709;16306492	CDK1;CDK1;CDK1	Y9(Phospho)		4.89	1	3	545.94	545.94	1.93
IEKIGEGTyGVVYK	281427278;4502709;16306492	CDK1;CDK1;CDK1	Y9(Phospho)		4.89	1	3	545.94	545.94	3.95
IEKIGEGtyGVVYK	281427278;4502709;16306492	CDK1;CDK1;CDK1	T8(Phospho); Y9(Phospho)		4.87	1	3	572.59	572.6	-0.16
IGEGtyGVVYKGR	281427278;4502709;16306492	CDK1;CDK1;CDK1	T5(Phospho); Y6(Phospho)		4.86	1	3	520.23	520.23	0.09
VGEEEHVySFPNkQk	170932514;170932516;344217711	PXN;PXN;PXN	Y8(Phospho); K13(Label:13C(6)); K15(Label:13C(6))		4.86	1	2	941.94	941.94	1.32
IGEGTyGVVYKGR	281427278;4502709;16306492	CDK1;CDK1;CDK1	Y6(Phospho)		4.85	1	3	493.57	493.57	-0.18
IEkIGEGtyGVVYk	281427278;4502709;16306492	CDK1;CDK1;CDK1	K3(Label:13C(6)); T8(Phospho); Y9(Phospho); K14(Label:13C(6))		4.84	1	3	576.61	576.61	0.07
IEKIGEGTyGVVYK	281427278;4502709;16306492	CDK1;CDK1;CDK1	Y9(Phospho)		4.82	1	3	545.94	545.94	1.37
IEKIGEGtyGVVYKGR	281427278;4502709;16306492	CDK1;CDK1;CDK1	T8(Phospho); Y9(Phospho)		4.78	2	3	643.64	643.64	-0.19
IEKIGEGTyGVVYKGR	281427278;4502709;16306492	CDK1;CDK1;CDK1	Y9(Phospho)		4.77	2	3	616.98	616.98	0.27
VGEEEHVySFPNK	170932514;170932516;344217711	PXN;PXN;PXN	Y8(Phospho)		4.77	0	2	807.85	807.85	0.08
IGEGTyGVVYKGR	281427278;4502709;16306492	CDK1;CDK1;CDK1	Y6(Phospho)		4.76	1	3	493.57	493.57	0.87
QLVRGEPNVSyIcSR	49574532;21361340;225903437	GSK3A;GSK3B;GSK3B	Y11(Phospho); C13(Carbamidomethyl)		4.76	1	3	619.96	619.96	1.54
IGEGtyGVVYkGr	281427278;4502709;16306492	CDK1;CDK1;CDK1	T5(Phospho); Y6(Phospho); K11(Label:13C(6)); R13(Label:13C(6))		4.74	1	3	524.24	524.24	-1.64
IEKIGEGtyGVVYK	281427278;4502709;16306492	CDK1;CDK1;CDK1	T8(Phospho); Y9(Phospho)		4.73	1	2	858.39	858.39	0.7
VGEEEHVySFPNkQk	170932514;170932516;344217711	PXN;PXN;PXN	Y8(Phospho); K13(Label:13C(6)); K15(Label:13C(6))		4.73	1	3	628.3	628.3	-0.14
VGEEEHVySFPNKQK	170932514;170932516;344217711	PXN;PXN;PXN	Y8(Phospho)		4.72	1	2	935.92	935.92	-0.18
VGEEEHVySFPNK	170932514;170932516;344217711	PXN;PXN;PXN	Y8(Phospho)		4.72	0	2	807.85	807.85	-0.07
THAVSVSETDDyAEIIDEEDTyTMPSTR	27886593;24476013;313851044	PTK2;PTK2;PTK2	Y12(Phospho); Y22(Phospho)		4.69	0	3	1112.45	1112.45	-0.51
VGEEEHVySFPNkQk	170932514;170932516;344217711	PXN;PXN;PXN	Y8(Phospho); K13(Label:13C(6)); K15(Label:13C(6))		4.69	1	3	628.3	628.3	-0.44
IEKIGEGtyGVVYKGR	281427278;4502709;16306492	CDK1;CDK1;CDK1	T8(Phospho); Y9(Phospho)		4.69	2	3	643.64	643.64	0.09
VEkIGEGTyGVVYk	4557439;166362719;16936528	CDK3;CDK2;CDK2	K3(Label:13C(6)); Y9(Phospho); K14(Label:13C(6))		4.68	1	2	817.42	817.42	0.18
VGEEEHVySFPNK	170932514;170932516;344217711	PXN;PXN;PXN	Y8(Phospho)		4.68	0	2	807.85	807.85	-0.15
IEkIGEGTyGVVYk	281427278;4502709;16306492	CDK1;CDK1;CDK1	K3(Label:13C(6)); Y9(Phospho); K14(Label:13C(6))		4.65	1	3	549.95	549.95	0.49
IEkIGEGTyGVVYkGr	281427278;4502709;16306492	CDK1;CDK1;CDK1	K3(Label:13C(6)); Y9(Phospho); K14(Label:13C(6)); R16(Label:13C(6))		4.62	2	3	623	623	-2.45
THAVSVSETDDyAEIIDEEDTYTmPSTR	27886593;24476013;313851044	PTK2;PTK2;PTK2	Y12(Phospho); M24(Oxidation)		4.62	0	3	1091.12	1091.12	-0.9
IEKIGEGtyGVVYK	281427278;4502709;16306492	CDK1;CDK1;CDK1	T8(Phospho); Y9(Phospho)		4.61	1	2	858.39	858.39	0.7
THAVSVSETDDyAEIIDEEDTYTMPSTR	27886593;24476013;313851044	PTK2;PTK2;PTK2	Y12(Phospho)		4.61	0	3	1085.79	1085.79	1.77
VGEEEHVySFPNKQK	170932514;170932516;344217711	PXN;PXN;PXN	Y8(Phospho)		4.61	1	3	624.28	624.28	0.92
AELSYRGPVSGTEPEPVySMEAADYR	20357556;296080746;20357552	CTTN;CTTN;CTTN	Y18(Phospho)		4.6	1	3	985.44	985.44	0.19
IEKIGEGTyGVVYK	281427278;4502709;16306492	CDK1;CDK1;CDK1	Y9(Phospho)		4.6	1	3	545.94	545.94	1.04
GPVSGTEPEPVySMEAADYR	20357556;296080746;20357552	CTTN;CTTN;CTTN	Y12(Phospho)		4.56	0	2	1117.97	1117.97	1.4
IADPEHDHTGFLtEYVAtR	91718899;91718897;158138507	MAPK3;MAPK3;MAPK3	T13(Phospho); T18(Phospho)		4.55	0	3	777.99	777.99	0.18
IEKIGEGTyGVVYKGR	281427278;4502709;16306492	CDK1;CDK1;CDK1	Y9(Phospho)		4.55	2	3	616.98	616.98	0.97
IEKIGEGtyGVVYKGR	281427278;4502709;16306492	CDK1;CDK1;CDK1	T8(Phospho); Y9(Phospho)		4.55	2	2	964.95	964.95	3.08
IEkIGEGTyGVVYk	281427278;4502709;16306492	CDK1;CDK1;CDK1	K3(Label:13C(6)); Y9(Phospho); K14(Label:13C(6))		4.52	1	3	549.95	549.95	1.82
FIHQQPQSSSPVyGSSAK	170932514;170932516;344217711	PXN;PXN;PXN	Y13(Phospho)		4.52	0	3	676.65	676.65	0.11
VGEEEHVySFPNk	170932514;170932516;344217711	PXN;PXN;PXN	Y8(Phospho); K13(Label:13C(6))		4.52	0	2	810.86	810.86	-0.14
VGEEEHVySFPNKQK	170932514;170932516;344217711	PXN;PXN;PXN	Y8(Phospho)		4.51	1	2	935.92	935.92	0.99
VGEEEHVySFPNkQk	170932514;170932516;344217711	PXN;PXN;PXN	Y8(Phospho); K13(Label:13C(6)); K15(Label:13C(6))		4.5	1	3	628.3	628.3	-0.44
VGEEEHVySFPNKQK	170932514;170932516;344217711	PXN;PXN;PXN	Y8(Phospho)		4.5	1	2	935.92	935.92	0.08
IEKIGEGtyGVVYK	281427278;4502709;16306492	CDK1;CDK1;CDK1	T8(Phospho); Y9(Phospho)		4.5	1	3	572.59	572.6	-0.8
FIHQQPQSSSPVyGSSAK	170932514;170932516;344217711	PXN;PXN;PXN	Y13(Phospho)		4.5	0	3	676.64	676.65	-1.07
IEKIGEGtyGVVYKGR	281427278;4502709;16306492	CDK1;CDK1;CDK1	T8(Phospho); Y9(Phospho)		4.48	2	2	964.95	964.95	0.54
VGEEEHVySFPNKQK	170932514;170932516;344217711	PXN;PXN;PXN	Y8(Phospho)		4.48	1	3	624.28	624.28	1.41
IEKIGEGtyGVVYK	281427278;4502709;16306492	CDK1;CDK1;CDK1	T8(Phospho); Y9(Phospho)		4.47	1	2	858.39	858.39	0.84
VGEEEHVySFPNk	170932514;170932516;344217711	PXN;PXN;PXN	Y8(Phospho); K13(Label:13C(6))		4.47	0	2	810.86	810.86	-0.29
IEkIGEGTyGVVYkGr	281427278;4502709;16306492	CDK1;CDK1;CDK1	K3(Label:13C(6)); Y9(Phospho); K14(Label:13C(6)); R16(Label:13C(6))		4.46	2	2	934	934	0.99
IEKIGEGtyGVVYK	281427278;4502709;16306492	CDK1;CDK1;CDK1	T8(Phospho); Y9(Phospho)		4.46	1	2	858.39	858.39	-0.15
QLVRGEPNVSyIcSR	49574532;21361340;225903437	GSK3A;GSK3B;GSK3B	Y11(Phospho); C13(Carbamidomethyl)		4.44	1	3	619.96	619.96	0.46
IEKIGEGTyGVVYKGR	281427278;4502709;16306492	CDK1;CDK1;CDK1	Y9(Phospho)		4.44	2	3	616.98	616.98	-0.42
IEKIGEGTyGVVYK	281427278;4502709;16306492	CDK1;CDK1;CDK1	Y9(Phospho)		4.44	1	2	818.41	818.41	0.82
VEKIGEGTyGVVYK	4557439;166362719;16936528	CDK3;CDK2;CDK2	Y9(Phospho)		4.44	1	2	811.4	811.4	0.92
VGEEEHVySFPNK	170932514;170932516;344217711	PXN;PXN;PXN	Y8(Phospho)		4.44	0	2	807.85	807.85	0.23
GPVFSVPVGEIKPQGVyDIPPTK	5453680;215422375;402691666	NEDD9;NEDD9;NEDD9	Y17(Phospho)		4.42	0	3	835.43	835.43	-0.19
FIHQQPQSSSPVyGSSAK	170932514;170932516;344217711	PXN;PXN;PXN	Y13(Phospho)		4.4	0	3	676.65	676.65	-0.16
VGEEEHVySFPNKQK	170932514;170932516;344217711	PXN;PXN;PXN	Y8(Phospho)		4.4	1	3	624.28	624.28	-0.74
IEKIGEGTyGVVYKGR	281427278;4502709;16306492	CDK1;CDK1;CDK1	Y9(Phospho)		4.39	2	3	616.98	616.98	-0.02
VGEEEHVySFPNKQK	170932514;170932516;344217711	PXN;PXN;PXN	Y8(Phospho)		4.38	1	2	935.92	935.92	0.6
QLVrGEPNVSyIcSr	49574532;21361340;225903437	GSK3A;GSK3B;GSK3B	R4(Label:13C(6)); Y11(Phospho); C13(Carbamidomethyl); R15(Label:13C(6))		4.38	1	3	623.97	623.97	-0.61
VGEEEHVySFPNkQk	170932514;170932516;344217711	PXN;PXN;PXN	Y8(Phospho); K13(Label:13C(6)); K15(Label:13C(6))		4.37	1	3	628.3	628.3	-0.82
IEKIGEGTyGVVYK	281427278;4502709;16306492	CDK1;CDK1;CDK1	Y9(Phospho)		4.37	1	2	818.4	818.41	-0.67
IGEGTyGVVYKGR	281427278;4502709;16306492	CDK1;CDK1;CDK1	Y6(Phospho)		4.36	1	3	493.57	493.57	-0.3
VGEEEHVySFPNKQK	170932514;170932516;344217711	PXN;PXN;PXN	Y8(Phospho)		4.36	1	3	624.28	624.28	0.33
AELSYRGPVSGTEPEPVySMEAADYR	20357556;296080746;20357552	CTTN;CTTN;CTTN	Y18(Phospho)		4.36	1	3	985.44	985.44	0.88
VGEEEHVySFPNK	170932514;170932516;344217711	PXN;PXN;PXN	Y8(Phospho)		4.35	0	2	807.85	807.85	-0.22
IGEGTyGVVYkGr	281427278;4502709;16306492	CDK1;CDK1;CDK1	Y6(Phospho); K11(Label:13C(6)); R13(Label:13C(6))		4.35	1	3	497.59	497.59	0.33
VEKIGEGTyGVVYK	4557439;166362719;16936528	CDK3;CDK2;CDK2	Y9(Phospho)		4.35	1	3	541.27	541.27	0.27
VEkIGEGTyGVVYk	4557439;166362719;16936528	CDK3;CDK2;CDK2	K3(Label:13C(6)); Y9(Phospho); K14(Label:13C(6))		4.35	1	3	545.28	545.28	0.85
VGEEEHVySFPNkQk	170932514;170932516;344217711	PXN;PXN;PXN	Y8(Phospho); K13(Label:13C(6)); K15(Label:13C(6))		4.33	1	3	628.3	628.3	0.34
QLVrGEPNVSyIcSr	49574532;21361340;225903437	GSK3A;GSK3B;GSK3B	R4(Label:13C(6)); Y11(Phospho); C13(Carbamidomethyl); R15(Label:13C(6))		4.33	1	3	623.97	623.97	-0.41
IEKIGEGTyGVVYK	281427278;4502709;16306492	CDK1;CDK1;CDK1	Y9(Phospho)		4.32	1	2	818.41	818.41	0.15
IADPEHDHTGFLTEyVATR	91718899;91718897;158138507	MAPK3;MAPK3;MAPK3	Y15(Phospho)		4.31	0	2	1126.5	1126.5	-0.23
FIHQQPQSSsPVYGsSAK	170932514;170932516;344217711	PXN;PXN;PXN	S10(Phospho); S15(Phospho)		4.31	0	3	703.3	703.3	-0.23
QLVRGEPNVSyIcSR	49574532;21361340;225903437	GSK3A;GSK3B;GSK3B	Y11(Phospho); C13(Carbamidomethyl)		4.3	1	3	619.96	619.96	0.06
IGEGtYGVVYKGR	281427278;4502709;16306492	CDK1;CDK1;CDK1	T5(Phospho)		4.28	1	2	739.86	739.86	-0.21
IEkIGEGTyGVVYk	281427278;4502709;16306492	CDK1;CDK1;CDK1	K3(Label:13C(6)); Y9(Phospho); K14(Label:13C(6))		4.28	1	2	824.43	824.43	2.24
IADPEHDHTGFLTEyVATR	91718899;91718897;158138507	MAPK3;MAPK3;MAPK3	Y15(Phospho)		4.27	0	3	751.34	751.34	0.98
IEKIGEGtyGVVYK	281427278;4502709;16306492	CDK1;CDK1;CDK1	T8(Phospho); Y9(Phospho)		4.26	1	2	858.39	858.39	0.13
IGEGtYGVVYKGR	281427278;4502709;16306492	CDK1;CDK1;CDK1	T5(Phospho)		4.26	1	2	739.86	739.86	0.28
IEKIGEGTyGVVYK	281427278;4502709;16306492	CDK1;CDK1;CDK1	Y9(Phospho)		4.26	1	2	818.41	818.41	1.12
IGEGtyGVVYKGR	281427278;4502709;16306492	CDK1;CDK1;CDK1	T5(Phospho); Y6(Phospho)		4.26	1	3	520.23	520.23	1.03
IEIAQKHPDIyAVPIK	42518070;282165804;282165810	TJP2;TJP2;TJP2	Y11(Phospho)		4.26	1	3	639.01	639.01	-0.04
IEKIGEGtyGVVYK	281427278;4502709;16306492	CDK1;CDK1;CDK1	T8(Phospho); Y9(Phospho)		4.25	1	3	572.59	572.6	-0.48
IGEGTyGVVYKGR	281427278;4502709;16306492	CDK1;CDK1;CDK1	Y6(Phospho)		4.25	1	3	493.57	493.57	0.56
GPVSGTEPEPVySMEAADYR	20357556;296080746;20357552	CTTN;CTTN;CTTN	Y12(Phospho)		4.23	0	2	1117.97	1117.97	0.63
QLVRGEPNVSyIcSR	49574532;21361340;225903437	GSK3A;GSK3B;GSK3B	Y11(Phospho); C13(Carbamidomethyl)		4.22	1	3	619.96	619.96	0.26
VGEEEHVySFPNKQK	170932514;170932516;344217711	PXN;PXN;PXN	Y8(Phospho)		4.21	1	3	624.28	624.28	0.92
IEkIGEGTyGVVYk	281427278;4502709;16306492	CDK1;CDK1;CDK1	K3(Label:13C(6)); Y9(Phospho); K14(Label:13C(6))		4.21	1	2	824.43	824.43	0.31
THAVSVSETDDyAEIIDEEDTYTMPSTR	27886593;24476013;313851044	PTK2;PTK2;PTK2	Y12(Phospho)		4.21	0	3	1085.79	1085.79	0.31
IGEGTyGVVYkGR	281427278;4502709;16306492	CDK1;CDK1;CDK1	Y6(Phospho); K11(Label:13C(6))		4.2	1	2	742.87	742.87	0.87
IEkIGEGTyGVVYk	281427278;4502709;16306492	CDK1;CDK1;CDK1	K3(Label:13C(6)); Y9(Phospho); K14(Label:13C(6))		4.2	1	3	549.95	549.95	0.71
VEKIGEGTyGVVYK	4557439;166362719;16936528	CDK3;CDK2;CDK2	Y9(Phospho)		4.2	1	2	811.4	811.4	1.07
VEKIGEGTyGVVYK	4557439;166362719;16936528	CDK3;CDK2;CDK2	Y9(Phospho)		4.18	1	2	811.4	811.4	1.07
IADPEHDHTGFLtEYVAtR	91718899;91718897;158138507	MAPK3;MAPK3;MAPK3	T13(Phospho); T18(Phospho)		4.18	0	3	777.99	777.99	0.26
VGEEEHVySFPNK	170932514;170932516;344217711	PXN;PXN;PXN	Y8(Phospho)		4.16	0	2	807.85	807.85	-0.07
VGEEEHVySFPNK	170932514;170932516;344217711	PXN;PXN;PXN	Y8(Phospho)		4.16	0	2	807.85	807.85	-0.45
VEkIGEGTyGVVYk	4557439;166362719;16936528	CDK3;CDK2;CDK2	K3(Label:13C(6)); Y9(Phospho); K14(Label:13C(6))		4.16	1	3	545.28	545.28	0.51
IEKIGEGTyGVVYK	281427278;4502709;16306492	CDK1;CDK1;CDK1	Y9(Phospho)		4.15	1	3	545.94	545.94	0.7
VGEEEHVySFPNk	170932514;170932516;344217711	PXN;PXN;PXN	Y8(Phospho); K13(Label:13C(6))		4.15	0	2	810.86	810.86	0.31
RDNEVDGQDyHFVVSR	119943106;119943108;261862237	DLG3;DLG3;DLG3	Y10(Phospho)		4.14	1	3	672.62	672.63	-1.26
VEKIGEGtyGVVYK	4557439;166362719;16936528	CDK3;CDK2;CDK2	T8(Phospho); Y9(Phospho)		4.14	1	2	851.38	851.38	-1
IEKIGEGTyGVVYK	281427278;4502709;16306492	CDK1;CDK1;CDK1	Y9(Phospho)		4.14	1	2	818.41	818.41	0.52
QLVRGEPNVSyIcSR	49574532;21361340;225903437	GSK3A;GSK3B;GSK3B	Y11(Phospho); C13(Carbamidomethyl)		4.13	1	3	619.96	619.96	0.56
VGEEEHVySFPNkQk	170932514;170932516;344217711	PXN;PXN;PXN	Y8(Phospho); K13(Label:13C(6)); K15(Label:13C(6))		4.12	1	2	941.94	941.94	0.22
VGEEEHVySFPNK	170932514;170932516;344217711	PXN;PXN;PXN	Y8(Phospho)		4.12	0	2	807.85	807.85	-0.22
VEKIGEGTyGVVYK	4557439;166362719;16936528	CDK3;CDK2;CDK2	Y9(Phospho)		4.12	1	2	811.4	811.4	0.24
VGEEEHVySFPNk	170932514;170932516;344217711	PXN;PXN;PXN	Y8(Phospho); K13(Label:13C(6))		4.12	0	2	810.86	810.86	0.31
THAVSVSETDDyAEIIDEEDTyTMPSTR	27886593;24476013;313851044	PTK2;PTK2;PTK2	Y12(Phospho); Y22(Phospho)		4.12	0	3	1112.45	1112.45	0.26
IGEGtYGVVYKGR	281427278;4502709;16306492	CDK1;CDK1;CDK1	T5(Phospho)		4.11	1	2	739.86	739.86	0.12
AELSYRGPVSGTEPEPVySMEAADYR	20357556;296080746;20357552	CTTN;CTTN;CTTN	Y18(Phospho)		4.11	1	3	985.44	985.44	0.5
IGEGTyGVVYkGr	281427278;4502709;16306492	CDK1;CDK1;CDK1	Y6(Phospho); K11(Label:13C(6)); R13(Label:13C(6))		4.11	1	3	497.59	497.59	-0.77
IEKIGEGTyGVVYK	281427278;4502709;16306492	CDK1;CDK1;CDK1	Y9(Phospho)		4.11	1	2	818.41	818.41	0.67
THAVSVSETDDyAEIIDEEDTYTMPSTR	27886593;24476013;313851044	PTK2;PTK2;PTK2	Y12(Phospho)		4.1	0	3	1085.79	1085.79	0.2
VGEEEHVySFPNk	170932514;170932516;344217711	PXN;PXN;PXN	Y8(Phospho); K13(Label:13C(6))		4.1	0	3	540.91	540.91	-0.52
VGEEEHVySFPNKQK	170932514;170932516;344217711	PXN;PXN;PXN	Y8(Phospho)		4.1	1	3	624.28	624.28	-0.06
VEkIGEGTyGVVYk	4557439;166362719;16936528	CDK3;CDK2;CDK2	K3(Label:13C(6)); Y9(Phospho); K14(Label:13C(6))		4.09	1	3	545.28	545.28	1.97
IADPEHDHTGFLTEyVATR	91718899;91718897;158138507	MAPK3;MAPK3;MAPK3	Y15(Phospho)		4.08	0	3	751.34	751.34	-0.07
AELSYRGPVSGTEPEPVySMEAADYR	20357556;296080746;20357552	CTTN;CTTN;CTTN	Y18(Phospho)		4.08	1	3	985.44	985.44	-0.12
VEKIGEGTyGVVYK	4557439;166362719;16936528	CDK3;CDK2;CDK2	Y9(Phospho)		4.08	1	3	541.27	541.27	1.74
IEKIGEGTyGVVYK	281427278;4502709;16306492	CDK1;CDK1;CDK1	Y9(Phospho)		4.07	1	2	818.4	818.41	-0.22
IEKIGEGtyGVVYK	281427278;4502709;16306492	CDK1;CDK1;CDK1	T8(Phospho); Y9(Phospho)		4.06	1	2	858.39	858.39	-0.37
VGEEEHVySFPNK	170932514;170932516;344217711	PXN;PXN;PXN	Y8(Phospho)		4.05	0	2	807.84	807.85	-0.67
AELSYRGPVSGTEPEPVySMEAADYR	20357556;296080746;20357552	CTTN;CTTN;CTTN	Y18(Phospho)		4.04	1	3	985.44	985.44	-0.24
VEKIGEGTyGVVYK	4557439;166362719;16936528	CDK3;CDK2;CDK2	Y9(Phospho)		4.02	1	2	811.4	811.4	1.67
VGEEEHVySFPNk	170932514;170932516;344217711	PXN;PXN;PXN	Y8(Phospho); K13(Label:13C(6))		4.02	0	2	810.86	810.86	0.92
VEKIGEGTyGVVYK	4557439;166362719;16936528	CDK3;CDK2;CDK2	Y9(Phospho)		4.01	1	2	811.4	811.4	-0.43
FIHQQPQSSSPVyGSSAK	170932514;170932516;344217711	PXN;PXN;PXN	Y13(Phospho)		4.01	0	2	1014.47	1014.47	0.35
KTPQGPPEIySDTQFPSLQSTAK	8923710;197313672;197313674	CDV3;CDV3;CDV3	Y10(Phospho)		3.99	1	3	867.41	867.41	0.88
IEKIGEGTyGVVYK	281427278;4502709;16306492	CDK1;CDK1;CDK1	Y9(Phospho)		3.97	1	2	818.41	818.41	0.97
FIHQQPQSSSPVyGSSAK	170932514;170932516;344217711	PXN;PXN;PXN	Y13(Phospho)		3.96	0	2	1014.46	1014.47	-0.97
VGEEEHVySFPNKQK	170932514;170932516;344217711	PXN;PXN;PXN	Y8(Phospho)		3.95	1	3	624.28	624.28	-0.55
IEkIGEGtyGVVYk	281427278;4502709;16306492	CDK1;CDK1;CDK1	K3(Label:13C(6)); T8(Phospho); Y9(Phospho); K14(Label:13C(6))		3.95	1	2	864.41	864.41	0.36
AELSYRGPVSGTEPEPVySMEAADYR	20357556;296080746;20357552	CTTN;CTTN;CTTN	Y18(Phospho)		3.94	1	3	985.44	985.44	0.63
IADPEHDHTGFLTEyVATr	91718899;91718897;158138507	MAPK3;MAPK3;MAPK3	Y15(Phospho); R19(Label:13C(6))		3.94	0	2	1129.51	1129.51	-0.71
VGEEEHVySFPNK	170932514;170932516;344217711	PXN;PXN;PXN	Y8(Phospho)		3.93	0	3	538.9	538.9	0.15
VEKIGEGTyGVVYK	4557439;166362719;16936528	CDK3;CDK2;CDK2	Y9(Phospho)		3.93	1	3	541.27	541.27	-0.07
IEKIGEGTyGVVYK	281427278;4502709;16306492	CDK1;CDK1;CDK1	Y9(Phospho)		3.93	1	2	818.41	818.41	2.39
IEKIGEGtyGVVYK	281427278;4502709;16306492	CDK1;CDK1;CDK1	T8(Phospho); Y9(Phospho)		3.93	1	3	572.59	572.6	-0.27
GPVSGTEPEPVySMEAADYR	20357556;296080746;20357552	CTTN;CTTN;CTTN	Y12(Phospho)		3.92	0	2	1117.97	1117.97	0.2
IEkIGEGTyGVVYk	281427278;4502709;16306492	CDK1;CDK1;CDK1	K3(Label:13C(6)); Y9(Phospho); K14(Label:13C(6))		3.92	1	2	824.43	824.43	-0.13
IEKIGEGtyGVVYKGR	281427278;4502709;16306492	CDK1;CDK1;CDK1	T8(Phospho); Y9(Phospho)		3.92	2	3	643.64	643.64	-0.19
VGEEEHVySFPNKQK	170932514;170932516;344217711	PXN;PXN;PXN	Y8(Phospho)		3.91	1	3	624.28	624.28	0.04
YmEDSTyYKASK	27886593;24476013;313851044	PTK2;PTK2;PTK2	M2(Oxidation); Y7(Phospho)		3.9	1	3	527.88	527.88	-2.28
TGHGYVyEYPSRYQK	5453680;215422375;402691666	NEDD9;NEDD9;NEDD9	Y7(Phospho)		3.9	1	3	643.28	643.28	-1.06
IEKIGEGtyGVVYKGR	281427278;4502709;16306492	CDK1;CDK1;CDK1	T8(Phospho); Y9(Phospho)		3.88	2	2	964.95	964.95	1.05
IEKIGEGTyGVVYK	281427278;4502709;16306492	CDK1;CDK1;CDK1	Y9(Phospho)		3.87	1	2	818.4	818.41	-1.04
IEIAQKHPDIyAVPIK	42518070;282165804;282165810	TJP2;TJP2;TJP2	Y11(Phospho)		3.86	1	3	639.01	639.01	-0.51
tHAVSVSEtDDYAEIIDEEDTYTMPSTR	27886593;24476013;313851044	PTK2;PTK2;PTK2	T1(Phospho); T9(Phospho)		3.86	0	3	1112.45	1112.45	0.59
VEKIGEGtyGVVYK	4557439;166362719;16936528	CDK3;CDK2;CDK2	T8(Phospho); Y9(Phospho)		3.86	1	2	851.38	851.38	-0.79
IGEGtYGVVYKGR	281427278;4502709;16306492	CDK1;CDK1;CDK1	T5(Phospho)		3.85	1	2	739.86	739.86	0.04
IGEGtyGVVYKGR	281427278;4502709;16306492	CDK1;CDK1;CDK1	T5(Phospho); Y6(Phospho)		3.84	1	2	779.84	779.84	-0.45
LVSSPccIVTSTyGWTANMER	431822401;431822406;431822408	HSP90AB1;HSP90AB1;HSP90AB1	C6(Carbamidomethyl); C7(Carbamidomethyl); Y13(Phospho)		3.83	0	3	838.03	838.03	0.3
VGEEEHVySFPNKQK	170932514;170932516;344217711	PXN;PXN;PXN	Y8(Phospho)		3.83	1	3	624.28	624.28	0.23
VGEEEHVySFPNk	170932514;170932516;344217711	PXN;PXN;PXN	Y8(Phospho); K13(Label:13C(6))		3.83	0	3	540.91	540.91	-0.64
IGEGtYGVVYKGR	281427278;4502709;16306492	CDK1;CDK1;CDK1	T5(Phospho)		3.82	1	2	739.86	739.86	0.12
AELSYRGPVSGTEPEPVySMEAADYR	20357556;296080746;20357552	CTTN;CTTN;CTTN	Y18(Phospho)		3.82	1	3	985.43	985.44	-0.43
VGEEEHVySFPNK	170932514;170932516;344217711	PXN;PXN;PXN	Y8(Phospho)		3.82	0	3	538.9	538.9	0.15
VGEEEHVySFPNKQK	170932514;170932516;344217711	PXN;PXN;PXN	Y8(Phospho)		3.82	1	2	935.92	935.92	-0.57
IEIAQKHPDIyAVPIK	42518070;282165804;282165810	TJP2;TJP2;TJP2	Y11(Phospho)		3.82	1	3	639.01	639.01	2.07
IGEGtyGVVYKGR	281427278;4502709;16306492	CDK1;CDK1;CDK1	T5(Phospho); Y6(Phospho)		3.8	1	3	520.23	520.23	-0.38
VEKIGEGTyGVVYK	4557439;166362719;16936528	CDK3;CDK2;CDK2	Y9(Phospho)		3.8	1	3	541.27	541.27	-0.86
IEKIGEGTyGVVYK	281427278;4502709;16306492	CDK1;CDK1;CDK1	Y9(Phospho)		3.79	1	2	818.41	818.41	-0.07
VEkIGEGTyGVVYk	4557439;166362719;16936528	CDK3;CDK2;CDK2	K3(Label:13C(6)); Y9(Phospho); K14(Label:13C(6))		3.78	1	2	817.42	817.42	-0.56
FIHQQPQSSSPVyGSSAK	170932514;170932516;344217711	PXN;PXN;PXN	Y13(Phospho)		3.77	0	3	676.64	676.65	-0.98
VGEEEHVySFPNK	170932514;170932516;344217711	PXN;PXN;PXN	Y8(Phospho)		3.76	0	3	538.9	538.9	0.49
IEKIGEGTyGVVYKGR	281427278;4502709;16306492	CDK1;CDK1;CDK1	Y9(Phospho)		3.76	2	2	924.97	924.97	-0.81
IEKIGEGTyGVVYK	281427278;4502709;16306492	CDK1;CDK1;CDK1	Y9(Phospho)		3.76	1	3	545.94	545.94	1.26
IADPEHDHTGFLTEyVATR	91718899;91718897;158138507	MAPK3;MAPK3;MAPK3	Y15(Phospho)		3.75	0	2	1126.51	1126.5	0.53
VGEEEHVySFPNK	170932514;170932516;344217711	PXN;PXN;PXN	Y8(Phospho)		3.74	0	2	807.85	807.85	-0.15
IGEGTyGVVYKGR	281427278;4502709;16306492	CDK1;CDK1;CDK1	Y6(Phospho)		3.74	1	2	739.85	739.86	-0.87
VGEEEHVySFPNK	170932514;170932516;344217711	PXN;PXN;PXN	Y8(Phospho)		3.74	0	3	538.9	538.9	-0.19
IGEGtYGVVYKGR	281427278;4502709;16306492	CDK1;CDK1;CDK1	T5(Phospho)		3.73	1	3	493.57	493.57	0.19
IGEGTyGVVYKGR	281427278;4502709;16306492	CDK1;CDK1;CDK1	Y6(Phospho)		3.71	1	2	739.86	739.86	-0.29
IGEGtyGVVYkGr	281427278;4502709;16306492	CDK1;CDK1;CDK1	T5(Phospho); Y6(Phospho); K11(Label:13C(6)); R13(Label:13C(6))		3.7	1	2	785.86	785.86	0.35
IGEGtyGVVYKGR	281427278;4502709;16306492	CDK1;CDK1;CDK1	T5(Phospho); Y6(Phospho)		3.69	1	2	779.84	779.84	-0.06
KTPQGPPEIySDTQFPSLQSTAK	8923710;197313672;197313674	CDV3;CDV3;CDV3	Y10(Phospho)		3.68	1	3	867.41	867.41	-0.31
IGEGtyGVVYKGR	281427278;4502709;16306492	CDK1;CDK1;CDK1	T5(Phospho); Y6(Phospho)		3.67	1	3	520.23	520.23	-1.44
VEKIGEGTyGVVYK	4557439;166362719;16936528	CDK3;CDK2;CDK2	Y9(Phospho)		3.65	1	2	811.4	811.4	0.17
IEkIGEGTyGVVYk	281427278;4502709;16306492	CDK1;CDK1;CDK1	K3(Label:13C(6)); Y9(Phospho); K14(Label:13C(6))		3.65	1	2	824.43	824.43	2.83
IEKIGEGTyGVVYK	281427278;4502709;16306492	CDK1;CDK1;CDK1	Y9(Phospho)		3.65	1	3	545.94	545.94	-0.53
VGEEEHVySFPNKQK	170932514;170932516;344217711	PXN;PXN;PXN	Y8(Phospho)		3.65	1	3	624.28	624.28	-1.14
VGEEEHVySFPNK	170932514;170932516;344217711	PXN;PXN;PXN	Y8(Phospho)		3.64	0	3	538.9	538.9	0.72
ESGRFQDVGPQAPVGSVyQK	62198235;171906575;21361670	DBNL;DBNL;DBNL	Y18(Phospho)		3.62	1	3	743.68	743.68	2.54
IGEGtyGVVYKGR	281427278;4502709;16306492	CDK1;CDK1;CDK1	T5(Phospho); Y6(Phospho)		3.62	1	2	779.84	779.84	-0.53
VEKIGEGtyGVVYK	4557439;166362719;16936528	CDK3;CDK2;CDK2	T8(Phospho); Y9(Phospho)		3.62	1	3	567.92	567.92	-1.01
IEKIGEGTyGVVYK	281427278;4502709;16306492	CDK1;CDK1;CDK1	Y9(Phospho)		3.62	1	3	545.94	545.94	0.26
YMEDSTyYKASK	27886593;24476013;313851044	PTK2;PTK2;PTK2	Y7(Phospho)		3.61	1	3	522.55	522.55	1.04
IEIAQKHPDIyAVPIK	42518070;282165804;282165810	TJP2;TJP2;TJP2	Y11(Phospho)		3.61	1	3	639.01	639.01	0.92
ANPQERDGVyDVPLHNPPDAK	5453680;215422375;402691666	NEDD9;NEDD9;NEDD9	Y10(Phospho)		3.61	1	3	804.7	804.7	0.24
IADPEHDHTGFLtEYVAtR	91718899;91718897;158138507	MAPK3;MAPK3;MAPK3	T13(Phospho); T18(Phospho)		3.6	0	3	777.99	777.99	-0.13
VEkIGEGTyGVVYk	4557439;166362719;16936528	CDK3;CDK2;CDK2	K3(Label:13C(6)); Y9(Phospho); K14(Label:13C(6))		3.59	1	3	545.28	545.28	0.96
VEKIGEGTyGVVYK	4557439;166362719;16936528	CDK3;CDK2;CDK2	Y9(Phospho)		3.59	1	2	811.4	811.4	0.39
IGEGtyGVVYkGr	281427278;4502709;16306492	CDK1;CDK1;CDK1	T5(Phospho); Y6(Phospho); K11(Label:13C(6)); R13(Label:13C(6))		3.59	1	3	524.24	524.24	-0.48
MDKNASTFEDVTQVSSAyQK	20357556;296080746;20357552	CTTN;CTTN;CTTN	Y18(Phospho)		3.59	1	3	777	777.01	-3.02
FIHQQPQSSsPVYGsSAK	170932514;170932516;344217711	PXN;PXN;PXN	S10(Phospho); S15(Phospho)		3.56	0	3	703.3	703.3	0.99
IEkIGEGTyGVVYk	281427278;4502709;16306492	CDK1;CDK1;CDK1	K3(Label:13C(6)); Y9(Phospho); K14(Label:13C(6))		3.56	1	2	824.43	824.43	0.39
IEKIGEGtyGVVYKGR	281427278;4502709;16306492	CDK1;CDK1;CDK1	T8(Phospho); Y9(Phospho)		3.56	2	3	643.64	643.64	-0.38
VGEEEHVySFPNk	170932514;170932516;344217711	PXN;PXN;PXN	Y8(Phospho); K13(Label:13C(6))		3.56	0	3	540.91	540.91	-0.18
IGEGTyGVVYkGr	281427278;4502709;16306492	CDK1;CDK1;CDK1	Y6(Phospho); K11(Label:13C(6)); R13(Label:13C(6))		3.56	1	2	745.88	745.88	-0.44
IADPEHDHTGFLTEyVATR	91718899;91718897;158138507	MAPK3;MAPK3;MAPK3	Y15(Phospho)		3.55	0	2	1126.51	1126.5	0.96
VGEEEHVySFPNK	170932514;170932516;344217711	PXN;PXN;PXN	Y8(Phospho)		3.55	0	3	538.9	538.9	-0.53
IEKIGEGTyGVVYKGR	281427278;4502709;16306492	CDK1;CDK1;CDK1	Y9(Phospho)		3.54	2	3	616.98	616.98	0.47
AELSYRGPVSGTEPEPVySMEAADYR	20357556;296080746;20357552	CTTN;CTTN;CTTN	Y18(Phospho)		3.54	1	3	985.44	985.44	0.63
VGEEEHVySFPNk	170932514;170932516;344217711	PXN;PXN;PXN	Y8(Phospho); K13(Label:13C(6))		3.5	0	2	810.86	810.86	-0.59
VEKIGEGTyGVVYK	4557439;166362719;16936528	CDK3;CDK2;CDK2	Y9(Phospho)		3.49	1	2	811.4	811.4	0.92
TQTPPVSPAPQPTEERLPsSPVYEDAASFK	20357556;296080746;20357552	CTTN;CTTN;CTTN	S19(Phospho)		3.48	1	3	1102.86	1102.86	0.52
IGEGTyGVVYkGr	281427278;4502709;16306492	CDK1;CDK1;CDK1	Y6(Phospho); K11(Label:13C(6)); R13(Label:13C(6))		3.47	1	2	745.88	745.88	-0.85
VEKIGEGTyGVVYK	4557439;166362719;16936528	CDK3;CDK2;CDK2	Y9(Phospho)		3.45	1	3	541.27	541.27	0.5
IGEGtyGVVYKGR	281427278;4502709;16306492	CDK1;CDK1;CDK1	T5(Phospho); Y6(Phospho)		3.44	1	2	779.84	779.84	-0.61
EksPFADGGLEsQGLsTLLGHR	330864707;330864713;330864720	KIAA1432;KIAA1432;KIAA1432	K2(Label:13C(6)); S3(Phospho); S12(Phospho); S16(Phospho)		3.43	1	3	849.04	849.03	6.46
IEKIGEGtyGVVYK	281427278;4502709;16306492	CDK1;CDK1;CDK1	T8(Phospho); Y9(Phospho)		3.41	1	2	858.39	858.39	0.27
IEkIGEGTyGVVYk	281427278;4502709;16306492	CDK1;CDK1;CDK1	K3(Label:13C(6)); Y9(Phospho); K14(Label:13C(6))		3.41	1	2	824.43	824.43	1.28
IGEGtyGVVYKGR	281427278;4502709;16306492	CDK1;CDK1;CDK1	T5(Phospho); Y6(Phospho)		3.4	1	3	520.23	520.23	1.38
IEKIGEGtyGVVYKGR	281427278;4502709;16306492	CDK1;CDK1;CDK1	T8(Phospho); Y9(Phospho)		3.36	2	3	643.64	643.64	-0.57
FIHQQPQSSsPVYGsSAK	170932514;170932516;344217711	PXN;PXN;PXN	S10(Phospho); S15(Phospho)		3.36	0	3	703.3	703.3	0.73
VGEEEHVySFPNKQK	170932514;170932516;344217711	PXN;PXN;PXN	Y8(Phospho)		3.35	1	3	624.28	624.28	-0.06
YMEDSTyyKASK	27886593;24476013;313851044	PTK2;PTK2;PTK2	Y7(Phospho); Y8(Phospho)		3.35	1	2	823.3	823.3	-0.54
IGEGTyGVVYkGr	281427278;4502709;16306492	CDK1;CDK1;CDK1	Y6(Phospho); K11(Label:13C(6)); R13(Label:13C(6))		3.35	1	2	745.88	745.88	0.87
IGEGtyGVVYkGR	281427278;4502709;16306492	CDK1;CDK1;CDK1	T5(Phospho); Y6(Phospho); K11(Label:13C(6))		3.34	1	2	782.85	782.85	-0.36
IEKIGEGtyGVVYK	281427278;4502709;16306492	CDK1;CDK1;CDK1	T8(Phospho); Y9(Phospho)		3.31	1	2	858.39	858.39	-0.65
IEKIGEGTyGVVYK	281427278;4502709;16306492	CDK1;CDK1;CDK1	Y9(Phospho)		3.3	1	3	545.94	545.94	0.14
YMEDSTyYKASK	27886593;24476013;313851044	PTK2;PTK2;PTK2	Y7(Phospho)		3.3	1	3	522.55	522.55	-0.13
[truncated: 977 more rows]
